# Supplementary material for: 1,4-Bis(4-chloro­phen­yl)butane-1,4-dione
Source: Acta Crystallogr Sect E Struct Rep Online. 2008 Nov 29;64(Pt 12):o2470. doi: 10.1107/S1600536808039251 (PMC2959836; doi:10.1107/S1600536808039251)
Supplement: Supplementary file 2 [file e-64-o2470-Isup2.hkl]

# 
# h,k,l, Fc-squared, Fo-squared, sigma(Fo-squared) and status flag 
# 
data_I
_shelx_title ' 081108dm in P2(1)/c' 
_shelx_refln_list_code          4 
_shelx_F_calc_maximum      249.32 
_exptl_crystal_F_000       632.00 
_reflns_d_resolution_high  0.8107 
 
loop_ 
 _symmetry_equiv_pos_as_xyz 
 'x, y, z' 
 '-x, y+1/2, -z+1/2' 
 '-x, -y, -z' 
 'x, -y-1/2, z-1/2' 
 
_cell_length_a    10.3663 
_cell_length_b     5.2532 
_cell_length_c    26.1125 
_cell_angle_alpha  90.000 
_cell_angle_beta   95.272 
_cell_angle_gamma  90.000 
 
_shelx_F_squared_multiplier     1.000 
 
loop_ 
 _refln_index_h 
 _refln_index_k 
 _refln_index_l 
 _refln_F_squared_calc 
 _refln_F_squared_meas 
 _refln_F_squared_sigma 
 _refln_observed_status 
   1   0   0        2.35        2.77      0.30 o 
   2   0   0     1763.84     1756.37     23.09 o 
   3   0   0        5.75       11.04      1.33 o 
   4   0   0      388.58      389.02      6.33 o 
   5   0   0      507.63      486.93     12.87 o 
   6   0   0      733.17      783.20     17.83 o 
   7   0   0       14.25       16.54      2.54 o 
   8   0   0      156.46      147.57      9.28 o 
   9   0   0      291.39      309.04     21.94 o 
  10   0   0       69.25       68.20     13.35 o 
  11   0   0       53.26       57.71     13.83 o 
  12   0   0        8.48        1.43      8.11 o 
   1   1   0      268.51      288.96      4.25 o 
   2   1   0     3886.13     2193.97    913.57 o 
   3   1   0      145.25      132.05     11.98 o 
   4   1   0       64.76       66.01      2.20 o 
   5   1   0     1153.02     1203.16     13.89 o 
   6   1   0      462.85      475.98      9.37 o 
   7   1   0       40.30       36.26      2.39 o 
   8   1   0       43.87       47.77      4.67 o 
   9   1   0       27.99       30.91      6.74 o 
  10   1   0        1.04        3.06      4.88 o 
  11   1   0       41.77       40.84      8.69 o 
  12   1   0        0.50        0.00      4.81 o 
   0   2   0     1586.17     1607.28     24.23 o 
   1   2   0       11.38       10.02      1.22 o 
   2   2   0      229.34      216.23      3.94 o 
   3   2   0     1970.71     1863.87    172.15 o 
   4   2   0      250.97      113.62     54.99 o 
   5   2   0      967.91     1025.89     10.44 o 
   6   2   0      203.64      189.65      4.68 o 
   7   2   0       10.07       11.10      2.01 o 
   8   2   0      116.81      110.88      6.66 o 
   9   2   0       12.77        7.43      4.69 o 
  10   2   0        8.51       10.21      5.70 o 
  11   2   0       33.29       29.23      8.22 o 
  12   2   0        6.99       10.65      7.21 o 
   1   3   0       19.30       20.46      1.95 o 
   2   3   0      558.90      514.55      7.21 o 
   3   3   0       14.99       10.48      1.75 o 
   4   3   0       63.48       69.50      3.34 o 
   5   3   0      341.02      344.43      7.25 o 
   6   3   0      136.50      102.63     18.68 o 
   7   3   0      441.78      437.59     10.95 o 
   8   3   0       89.07       77.25      6.28 o 
   9   3   0       72.69       74.33      9.76 o 
  10   3   0        1.29        4.03      5.22 o 
  11   3   0        2.74       10.36      7.06 o 
   0   4   0       22.72       19.83      4.22 o 
   1   4   0      444.81      442.18      9.80 o 
   2   4   0       17.15       12.96      2.77 o 
   3   4   0       38.58       38.11      3.84 o 
   4   4   0       16.82       11.35      2.66 o 
   5   4   0       41.12       37.41      3.72 o 
   6   4   0        1.65        2.85      2.45 o 
   7   4   0        0.00        0.71      2.39 o 
   8   4   0       55.94       56.33      7.40 o 
   9   4   0        0.02        0.00      7.15 o 
  10   4   0        0.10        0.00      7.63 o 
   1   5   0       84.91       87.03      6.08 o 
   2   5   0      297.04      295.96      9.40 o 
   3   5   0       15.93       17.72      3.70 o 
   4   5   0       12.88       11.74      3.50 o 
   5   5   0        6.27        6.33      3.35 o 
   6   5   0        0.21        0.59      3.40 o 
   7   5   0        5.35        8.17      4.63 o 
   8   5   0        0.06        0.95      8.11 o 
   0   6   0       86.66       85.18     10.18 o 
   1   6   0       22.72       21.04      4.40 o 
   2   6   0        0.17        1.80      3.20 o 
   3   6   0        0.14        1.00      3.33 o 
   4   6   0        7.64        7.41      4.03 o 
 -12   1   1       11.97       14.78      6.76 o 
 -11   1   1       51.45       66.28     10.28 o 
 -10   1   1       68.31       65.80      9.61 o 
  -9   1   1       69.99       67.52      6.80 o 
  -8   1   1      610.18      597.45     20.44 o 
  -7   1   1        7.24        7.00      1.98 o 
  -6   1   1      980.11      954.56     15.75 o 
  -5   1   1       43.52       52.84      2.27 o 
  -4   1   1        2.92        3.50      0.95 o 
  -3   1   1     2541.41     2635.99     23.64 o 
  -2   1   1      211.89      185.74     33.27 o 
  -1   1   1     6968.14     7101.45     40.76 o 
   0   1   1     8556.01     8558.40     49.35 o 
   1   1   1      360.45      338.12     30.17 o 
   2   1   1      741.02      699.62     85.28 o 
   3   1   1     4205.31     3987.27    237.35 o 
   4   1   1        0.06        1.14      0.90 o 
   5   1   1      156.51      156.03      3.69 o 
   6   1   1     1350.27     1419.38     22.64 o 
   7   1   1       10.43       11.26      1.81 o 
   8   1   1      133.06      137.38      6.70 o 
   9   1   1      213.40      212.35     13.48 o 
  10   1   1       34.00       28.35      7.24 o 
  11   1   1        7.07        8.84      5.84 o 
  12   1   1       17.64       22.33      7.67 o 
 -12   2   1        1.77       10.30      6.97 o 
 -11   2   1       13.47       17.29      6.86 o 
 -10   2   1       79.52       75.12     10.45 o 
  -9   2   1        0.21        0.10      3.20 o 
  -8   2   1      243.58      240.89      9.13 o 
  -7   2   1        2.67        2.28      1.79 o 
  -6   2   1       29.65       32.95      2.50 o 
  -5   2   1       30.07       26.82      2.17 o 
  -4   2   1      255.89      225.40     36.54 o 
  -3   2   1       21.90       20.53      1.67 o 
  -2   2   1       36.39       31.72      1.83 o 
  -1   2   1     2924.15     3064.84     16.32 o 
   0   2   1     1276.62     1296.50     19.62 o 
   1   2   1     2386.16     2472.82     16.58 o 
   2   2   1      611.68      668.26      7.08 o 
   3   2   1       10.86        6.24      1.16 o 
   4   2   1      612.59      506.71     39.43 o 
   5   2   1        0.28        0.00      1.16 o 
   6   2   1       60.64       57.63      3.02 o 
   7   2   1        2.99        1.46      1.66 o 
   8   2   1        9.07        8.68      3.13 o 
   9   2   1      139.81      153.94     11.97 o 
  10   2   1       62.78       66.76      9.91 o 
  11   2   1        0.25        2.31      5.36 o 
  12   2   1        0.47        0.00      6.20 o 
 -11   3   1        0.62        2.15      6.04 o 
 -10   3   1        2.16        3.23      5.36 o 
  -9   3   1        9.77        3.58      5.40 o 
  -8   3   1       23.50       27.19      4.56 o 
  -7   3   1      273.34      245.69     23.68 o 
  -6   3   1       18.23       19.35      2.57 o 
  -5   3   1       67.17       56.28      7.96 o 
  -4   3   1       16.48       17.07      1.98 o 
  -3   3   1        4.80        5.72      1.53 o 
  -2   3   1      192.11      185.28      4.49 o 
  -1   3   1       32.03       33.30      2.26 o 
   0   3   1     1258.71     1366.71     22.28 o 
   1   3   1       68.71       79.85      3.08 o 
   2   3   1      544.52      540.47      8.36 o 
   3   3   1      254.53      244.69      5.29 o 
   4   3   1       45.33       46.46      2.96 o 
   5   3   1        8.80        9.27      1.95 o 
   6   3   1       18.70        9.88      4.18 o 
   7   3   1        3.68        4.23      2.10 o 
   8   3   1        2.82        1.93      2.74 o 
   9   3   1        8.51        6.92      5.22 o 
  10   3   1       52.08       54.62     17.17 o 
  11   3   1        1.93        1.88      5.47 o 
 -10   4   1        0.19        0.00      7.63 o 
  -9   4   1       29.61       28.97      8.22 o 
  -8   4   1       67.94       75.13      8.34 o 
  -7   4   1        0.02        2.14      2.92 o 
  -6   4   1        0.00        0.00      2.07 o 
  -5   4   1        3.73        3.29      2.29 o 
  -4   4   1        1.22        1.35      2.01 o 
  -3   4   1       98.97      104.99      4.86 o 
  -2   4   1      319.64      325.11      7.57 o 
  -1   4   1      324.04      339.40      7.59 o 
   0   4   1       39.35       39.65      3.84 o 
   1   4   1      204.04      192.23      6.67 o 
   2   4   1        1.13        2.80      2.20 o 
   3   4   1       67.09       56.90      4.51 o 
   4   4   1       77.56       95.36      5.50 o 
   5   4   1        4.76        5.03      2.49 o 
   6   4   1        0.98        1.11      2.49 o 
   7   4   1        0.20        0.81      2.79 o 
   8   4   1        5.48       11.92      8.58 o 
   9   4   1       31.16       31.00     11.45 o 
  -8   5   1        6.86       11.92      9.54 o 
  -7   5   1        7.57       11.94      5.08 o 
  -6   5   1       22.54       25.73      4.72 o 
  -5   5   1        5.81       10.91      3.57 o 
  -4   5   1        6.55        7.57      3.19 o 
  -3   5   1        0.56        0.00      2.26 o 
  -2   5   1      113.74      105.94      6.54 o 
  -1   5   1      233.39      240.41      8.65 o 
   0   5   1       64.18       58.29      5.31 o 
   1   5   1        0.18        0.00      2.52 o 
   2   5   1       44.80       47.38      4.90 o 
   3   5   1        1.27        0.09      2.59 o 
   4   5   1       38.64       41.49      4.90 o 
   5   5   1        0.02        0.00      3.00 o 
   6   5   1       22.80       24.44      4.56 o 
   7   5   1       41.06       52.13      5.89 o 
   8   5   1        2.38        2.86      8.58 o 
  -4   6   1        0.22        0.37      3.38 o 
  -3   6   1        0.01        0.00      3.25 o 
  -2   6   1        0.42        0.78      3.21 o 
  -1   6   1        9.13        6.81      3.48 o 
   0   6   1        2.07        0.00      3.44 o 
   1   6   1       21.95       21.65      4.52 o 
   2   6   1       22.85       19.32      4.54 o 
   3   6   1        0.05        0.00      3.20 o 
   4   6   1        0.04        0.00      3.49 o 
 -12   0   2        1.69        0.00      8.58 o 
 -11   0   2        1.27        0.00      6.20 o 
 -10   0   2        9.18       14.31      8.11 o 
  -9   0   2      401.30      383.52     15.80 o 
  -8   0   2        0.40        0.00      3.09 o 
  -7   0   2     1920.06     1829.28     65.10 o 
  -6   0   2      439.29      444.10     11.43 o 
  -5   0   2        0.46        1.78      0.99 o 
  -4   0   2     1011.30     1103.13     21.47 o 
  -3   0   2     4183.05     4206.77     82.98 o 
  -2   0   2      345.22      342.19     26.47 o 
  -1   0   2        1.51        1.91      0.67 o 
   0   0   2       43.37       31.93      6.33 o 
   1   0   2        7.26       75.25      2.67 o 
   2   0   2      108.56       58.49     26.92 o 
   3   0   2    11217.11    11091.11    121.39 o 
   4   0   2      203.76      206.30      4.75 o 
   5   0   2     4786.90     4725.16     45.29 o 
   6   0   2      427.15      448.29     13.56 o 
   7   0   2      129.23      133.23      5.34 o 
   8   0   2        4.89       10.97      6.20 o 
   9   0   2       54.45       59.61     11.92 o 
  10   0   2       38.49       43.40     11.92 o 
  11   0   2      199.93      237.50     22.89 o 
  12   0   2       19.61       27.66     12.40 o 
 -12   1   2        0.79        0.00      4.91 o 
 -11   1   2        2.20        4.22      5.36 o 
 -10   1   2       15.24       16.96      6.23 o 
  -9   1   2        8.29        7.37      3.19 o 
  -8   1   2        0.57        2.96      2.50 o 
  -7   1   2      446.00      415.69     15.21 o 
  -6   1   2       30.35       36.48      2.03 o 
  -5   1   2       14.17       10.04      1.28 o 
  -4   1   2      657.61      727.35      8.57 o 
  -3   1   2     1536.41     1606.27     21.41 o 
  -2   1   2      325.82      319.80      3.62 o 
  -1   1   2     3805.23     4146.67     23.95 o 
   0   1   2     9064.50     8457.38    475.82 o 
   1   1   2      130.54      130.69      2.93 o 
   2   1   2    17877.36    18683.10    192.47 o 
   3   1   2      248.35      196.86     48.33 o 
   4   1   2        0.17        0.22      0.80 o 
   5   1   2        1.04        0.00      0.96 o 
   6   1   2       57.22       59.52      2.73 o 
   7   1   2       21.16       21.53      2.18 o 
   8   1   2      122.71      113.32     11.45 o 
   9   1   2       85.78       82.76      9.61 o 
  10   1   2       59.67       80.13     10.44 o 
  11   1   2        3.75        5.16      5.70 o 
  12   1   2        1.76        1.79      5.38 o 
 -12   2   2       17.95       16.56      7.50 o 
 -11   2   2        0.07        0.00      5.02 o 
 -10   2   2        0.85        0.72      4.72 o 
  -9   2   2       14.94       18.61      4.66 o 
  -8   2   2      252.66      268.94      9.66 o 
  -7   2   2      149.79      137.31      6.83 o 
  -6   2   2      138.95      138.93      4.07 o 
  -5   2   2        1.55        1.07      1.19 o 
  -4   2   2      956.22     1055.87      9.29 o 
  -3   2   2       18.11       24.19      2.07 o 
  -2   2   2       18.98       17.66      2.38 o 
  -1   2   2      803.67      810.10      8.50 o 
   0   2   2     2286.65     2350.74     16.54 o 
   1   2   2       12.73       11.71      1.32 o 
   2   2   2     1215.25     1300.01     70.77 o 
   3   2   2       13.15       18.33      1.62 o 
   4   2   2      313.58      344.20      6.55 o 
   5   2   2        0.47        0.00      1.02 o 
   6   2   2        9.95       10.98      1.97 o 
   7   2   2       13.03       16.33      2.26 o 
   8   2   2        0.26        0.49      2.93 o 
   9   2   2      261.31      249.64     22.18 o 
  10   2   2      122.43      111.83     11.97 o 
  11   2   2       12.20       15.40      6.42 o 
  12   2   2        0.69        0.17      6.26 o 
 -11   3   2       27.09       29.06      8.59 o 
 -10   3   2       36.48       41.62      9.09 o 
  -9   3   2        3.93        3.19      3.48 o 
  -8   3   2       17.84        8.18      3.27 o 
  -7   3   2      140.15      123.06      5.57 o 
  -6   3   2      152.30      155.56      5.03 o 
  -5   3   2      152.44      112.66     21.81 o 
  -4   3   2      268.43      260.27      6.01 o 
  -3   3   2       15.53       13.71      1.83 o 
  -2   3   2     2617.40     2692.38     18.20 o 
  -1   3   2       27.68       25.84      2.08 o 
   0   3   2      102.49      107.41      3.40 o 
   1   3   2        8.07        5.89      1.39 o 
   2   3   2       63.64       60.36      2.90 o 
   3   3   2       84.61       90.35      3.52 o 
   4   3   2       12.86       15.63      2.08 o 
   5   3   2      228.57      200.37     19.29 o 
   6   3   2       14.90       11.48      2.16 o 
   7   3   2      138.21      139.04      6.48 o 
   8   3   2       27.55       35.39      5.66 o 
   9   3   2        0.24        1.63      4.88 o 
  10   3   2        0.60        0.00      4.81 o 
  11   3   2        3.11        7.15      6.35 o 
 -10   4   2        2.26        3.82      7.63 o 
  -9   4   2        5.98        1.40      5.89 o 
  -8   4   2       16.19       23.97      5.89 o 
  -7   4   2       25.46       23.94      4.21 o 
  -6   4   2       58.34       50.46      4.56 o 
  -5   4   2       16.20       11.95      2.81 o 
  -4   4   2       39.42       44.64      3.82 o 
  -3   4   2       15.55       23.07      2.97 o 
  -2   4   2      183.82      190.91      6.08 o 
  -1   4   2      174.44      173.61      5.70 o 
   0   4   2        9.50        9.60      2.23 o 
   1   4   2       37.18       42.35      3.43 o 
   2   4   2      110.97      121.37      4.98 o 
   3   4   2      339.97      326.10      9.88 o 
   4   4   2      571.66      614.78     19.96 o 
   5   4   2        0.53        0.00      2.18 o 
   6   4   2       11.51       18.42      3.53 o 
   7   4   2        7.14        4.13      3.24 o 
   8   4   2        1.15        7.15      8.11 o 
  -8   5   2        0.43        2.27      5.70 o 
  -7   5   2       16.96       17.15      5.70 o 
  -6   5   2        8.19       10.84      3.91 o 
  -5   5   2        4.97        7.20      3.35 o 
  -4   5   2        5.76        5.18      2.93 o 
  -3   5   2       18.85       13.38      3.59 o 
  -2   5   2        8.62        7.06      3.18 o 
  -1   5   2       94.79       99.27      6.27 o 
   0   5   2       45.10       42.70      4.79 o 
   1   5   2       39.22       51.92      5.15 o 
   2   5   2        9.02       10.01      3.20 o 
   3   5   2      161.12      156.86      7.20 o 
   4   5   2        1.25        0.00      2.77 o 
   5   5   2       20.66       24.40      4.43 o 
   6   5   2       10.73        9.67      3.75 o 
   7   5   2        3.82        8.97      4.01 o 
  -4   6   2       10.10       11.47      4.15 o 
  -3   6   2        1.48        4.34      3.59 o 
  -2   6   2        7.63        9.61      3.84 o 
  -1   6   2       14.74       12.37      4.13 o 
   0   6   2       22.68       23.04      4.67 o 
   1   6   2       92.83      109.61      7.69 o 
   2   6   2        4.88        5.88      3.44 o 
   3   6   2        2.46        3.56      3.60 o 
   4   6   2        2.02        1.41      3.69 o 
 -12   1   3       40.34       49.52      9.91 o 
 -11   1   3       10.67        8.00      5.96 o 
 -10   1   3       74.04       89.88     10.62 o 
  -9   1   3       42.66       42.82      4.90 o 
  -8   1   3        0.68        0.60      2.38 o 
  -7   1   3       43.68       41.65      4.11 o 
  -6   1   3       43.71       35.68      2.01 o 
  -5   1   3      107.90      108.50      2.78 o 
  -4   1   3     1934.67     2128.19     30.83 o 
  -3   1   3     4926.06     5143.00     59.05 o 
  -2   1   3       27.64       28.87      1.36 o 
  -1   1   3     5759.49     6111.64     38.44 o 
   0   1   3      148.40      186.43      2.98 o 
   1   1   3       81.83       73.91      7.35 o 
   2   1   3    40432.63    36945.27    747.93 o 
   3   1   3     1489.36     1527.94     10.61 o 
   4   1   3      175.66       91.43     32.87 o 
   5   1   3       97.42       92.45      2.92 o 
   6   1   3      469.94      461.81      7.92 o 
   7   1   3       70.05       69.13      3.20 o 
   8   1   3       96.58       92.98      9.27 o 
   9   1   3        2.49        3.89      4.00 o 
  10   1   3      158.90      145.23     12.14 o 
  11   1   3        5.66        0.00      4.81 o 
  12   1   3        0.12        1.52      5.20 o 
 -12   2   3        1.05        0.00      5.56 o 
 -11   2   3        8.40        6.11      6.04 o 
 -10   2   3        0.23        0.00      4.72 o 
  -9   2   3       25.25       20.93      4.35 o 
  -8   2   3      426.46      414.80     11.70 o 
  -7   2   3      973.30      980.55     35.31 o 
  -6   2   3        0.65        0.21      1.46 o 
  -5   2   3      267.95      244.53      4.85 o 
  -4   2   3       53.41       69.12      2.71 o 
  -3   2   3     1172.58      929.06    183.54 o 
  -2   2   3      276.09      272.25      4.30 o 
  -1   2   3      326.86      277.77     38.33 o 
   0   2   3      550.21      511.96     43.06 o 
   1   2   3     2260.20     2064.38    192.41 o 
   2   2   3      615.54      657.58      7.39 o 
   3   2   3      922.52      802.80     76.32 o 
   4   2   3      849.51      803.09      9.12 o 
   5   2   3        0.46        0.78      1.24 o 
   6   2   3       85.76       83.44      6.06 o 
   7   2   3       79.93       78.26      3.70 o 
   8   2   3       27.13       24.85      7.39 o 
   9   2   3       60.16       70.98      9.42 o 
  10   2   3       36.77       33.52      8.26 o 
  11   2   3        2.02        3.96      5.38 o 
 -11   3   3        3.98        5.72      7.63 o 
 -10   3   3        1.36        1.91      8.58 o 
  -9   3   3        9.98        8.87      3.77 o 
  -8   3   3       10.02        7.22      3.30 o 
  -7   3   3        5.98        7.82      3.20 o 
  -6   3   3        0.27        2.25      1.92 o 
  -5   3   3        7.61        9.52      1.93 o 
  -4   3   3      109.91      111.97      3.92 o 
  -3   3   3        0.83        0.29      1.23 o 
  -2   3   3        0.71        1.64      1.30 o 
  -1   3   3      385.48      402.04      6.02 o 
   0   3   3      164.62      160.05      3.98 o 
   1   3   3      209.29      237.26      4.86 o 
   2   3   3      230.72      272.15      5.41 o 
   3   3   3      270.51      259.25      5.56 o 
   4   3   3      378.45      321.76     31.57 o 
   5   3   3      130.92      105.62     11.84 o 
   6   3   3        1.89        3.59      2.10 o 
   7   3   3       12.90        9.63      2.34 o 
   8   3   3        0.03        2.96      4.21 o 
   9   3   3        5.26        7.39      5.40 o 
  10   3   3        0.75        6.44      5.73 o 
  11   3   3        3.20        3.36      5.77 o 
 -10   4   3        8.46       12.88     10.97 o 
  -9   4   3        0.00        2.22      4.77 o 
  -8   4   3        5.25        9.84      4.94 o 
  -7   4   3       64.73       72.42      9.76 o 
  -6   4   3       16.88        8.91      2.65 o 
  -5   4   3      322.52      277.59     32.90 o 
  -4   4   3       45.56       41.96      3.78 o 
  -3   4   3        6.81        4.42      2.08 o 
  -2   4   3       32.24       32.40      3.36 o 
  -1   4   3        5.68       10.47      2.27 o 
   0   4   3       35.32       35.32      3.30 o 
   1   4   3       35.57       40.34      3.41 o 
   2   4   3      326.24      317.80      8.14 o 
   3   4   3      325.96      321.66      9.26 o 
   4   4   3      796.48      781.50     12.14 o 
   5   4   3       42.19       42.78      3.95 o 
   6   4   3        2.89        0.78      2.48 o 
   7   4   3        0.34        3.09      2.99 o 
  -8   5   3        6.74        3.71      6.04 o 
  -7   5   3        1.23        2.49      5.96 o 
  -6   5   3        9.43        8.67      3.66 o 
  -5   5   3       53.05       65.67      5.88 o 
  -4   5   3       30.83       42.28      4.97 o 
  -3   5   3       19.65       19.37      3.79 o 
  -2   5   3       64.66       73.30      5.74 o 
  -1   5   3        0.02        0.00      2.44 o 
   0   5   3        9.94        9.45      3.06 o 
   1   5   3        6.17        6.51      2.74 o 
   2   5   3       77.50       82.52      6.02 o 
   3   5   3       43.12       39.28      4.77 o 
   4   5   3        4.81        3.04      3.10 o 
   5   5   3       11.25        9.88      3.72 o 
   6   5   3        3.43        5.07      3.57 o 
   7   5   3        0.27        5.57      4.25 o 
  -4   6   3        5.00        2.62      3.62 o 
  -3   6   3        3.97        7.12      3.67 o 
  -2   6   3        4.95        4.97      3.52 o 
  -1   6   3        1.88        3.23      3.37 o 
   0   6   3       64.48       70.15      6.48 o 
   1   6   3        3.16        2.50      3.47 o 
   2   6   3        0.39        2.87      3.36 o 
   3   6   3        0.96        4.24      3.61 o 
   4   6   3        1.18        0.35      3.47 o 
 -12   0   4       64.43       76.31     16.69 o 
 -11   0   4        7.55        1.91      7.15 o 
 -10   0   4        1.13        0.00      4.00 o 
  -9   0   4      196.82      200.97     12.08 o 
  -8   0   4        3.86        4.16      3.53 o 
  -7   0   4      293.90      280.90     16.69 o 
  -6   0   4     3097.16     3237.31    230.11 o 
  -5   0   4      671.03      675.14     36.48 o 
  -4   0   4     4393.55     4260.16    334.08 o 
  -3   0   4       53.77       48.91      4.53 o 
  -2   0   4      281.98      347.73      6.94 o 
  -1   0   4       13.38       17.57      1.09 o 
   0   0   4     1136.38     1090.57     31.67 o 
   1   0   4        3.71        2.27      0.65 o 
   2   0   4    62161.71    46422.54   1787.70 o 
   3   0   4      521.72      460.06      5.87 o 
   4   0   4      127.58       82.20     37.52 o 
   5   0   4     1516.94     1506.18     13.83 o 
   6   0   4       84.93       96.62      4.46 o 
   7   0   4      231.93      238.90      8.60 o 
   8   0   4      869.68      898.23     16.88 o 
   9   0   4        1.32        0.00      4.29 o 
  10   0   4        0.34        6.68      7.15 o 
  11   0   4        0.01        0.00      6.20 o 
  12   0   4       61.76       52.94     14.78 o 
 -12   1   4        9.25        7.87      6.91 o 
 -11   1   4       13.60       15.53      6.86 o 
 -10   1   4        6.99        7.00      3.63 o 
  -9   1   4       59.97       64.46      5.76 o 
  -8   1   4      212.54      200.78      8.54 o 
  -7   1   4        0.14        1.16      2.02 o 
  -6   1   4       46.42       47.15      2.37 o 
  -5   1   4      839.45      890.57     14.95 o 
  -4   1   4     1454.15     1541.37     35.74 o 
  -3   1   4      168.46      165.08      2.85 o 
  -2   1   4      543.82      587.50      7.32 o 
  -1   1   4     1270.85     1371.91      9.85 o 
   0   1   4      579.10      644.67      5.66 o 
   1   1   4      301.85      287.61      8.31 o 
   2   1   4    15494.00    16070.26     68.70 o 
   3   1   4      304.01      289.85      4.13 o 
   4   1   4      967.61      951.73     34.41 o 
   5   1   4      693.07      634.13     43.61 o 
   6   1   4       59.78       62.91      2.85 o 
   7   1   4      349.99      350.25      6.78 o 
   8   1   4       25.82       26.96      3.15 o 
   9   1   4        3.03        5.38      4.13 o 
  10   1   4       18.33       17.65      6.41 o 
  11   1   4       64.28       77.01     11.29 o 
  12   1   4        4.23        6.12      6.38 o 
 -12   2   4        4.93        7.71      7.21 o 
 -11   2   4        8.26        5.67      5.61 o 
 -10   2   4        2.26        0.56      4.69 o 
  -9   2   4      197.62      217.50      9.43 o 
  -8   2   4      214.22      213.71      8.79 o 
  -7   2   4       78.88       74.65      5.56 o 
  -6   2   4      256.17      219.32     19.05 o 
  -5   2   4      113.38      115.72      3.58 o 
  -4   2   4      257.41      235.28      4.53 o 
  -3   2   4     1147.63     1242.40     11.13 o 
  -2   2   4      164.53      173.71      3.55 o 
  -1   2   4      369.17      363.68      4.30 o 
   0   2   4     1325.63     1355.83     14.38 o 
   1   2   4     1123.52     1190.82     10.47 o 
   2   2   4     1275.46     1347.91     13.65 o 
   3   2   4       16.05       10.70      1.61 o 
   4   2   4      223.92      232.80      4.87 o 
   5   2   4      934.84      969.42      9.92 o 
   6   2   4        6.01        2.15      1.30 o 
   7   2   4       11.64       12.33      2.42 o 
   8   2   4        2.59        7.03      3.20 o 
   9   2   4        0.17        0.00      3.71 o 
  10   2   4        9.58        2.12      4.88 o 
  11   2   4       12.33        9.28      6.18 o 
 -11   3   4       11.16        9.06      8.58 o 
 -10   3   4        0.05        1.60      5.38 o 
  -9   3   4       49.53       53.73      7.28 o 
  -8   3   4        2.13        0.84      3.02 o 
  -7   3   4      106.79      101.67      6.73 o 
  -6   3   4      711.14      704.50     10.27 o 
  -5   3   4      602.05      608.81      8.71 o 
  -4   3   4      163.41      167.36      4.66 o 
  -3   3   4      764.04      759.68      8.82 o 
  -2   3   4      387.30      349.50     31.68 o 
  -1   3   4        0.70        0.00      1.04 o 
   0   3   4      244.83      225.54      4.46 o 
   1   3   4     1053.20     1100.94     14.22 o 
   2   3   4        2.50        1.65      1.30 o 
   3   3   4      957.67      863.38     77.76 o 
   4   3   4        6.20        5.61      1.72 o 
   5   3   4      120.59      103.68      5.55 o 
   6   3   4      124.38      119.92      4.70 o 
   7   3   4        4.05        3.27      2.13 o 
   8   3   4       19.93       19.67      4.45 o 
   9   3   4       20.74       23.78      7.06 o 
  10   3   4        8.06       11.68      6.74 o 
  11   3   4        9.85        9.82      6.86 o 
 -10   4   4        3.57        4.29      6.41 o 
  -9   4   4        2.35        4.83      4.91 o 
  -8   4   4        4.30        2.71      4.22 o 
  -7   4   4        0.09        0.00      4.38 o 
  -6   4   4        5.37        2.69      2.28 o 
  -5   4   4      261.53      260.78      7.47 o 
  -4   4   4       17.73       18.00      2.86 o 
  -3   4   4       58.38       68.36      4.31 o 
  -2   4   4        1.40        0.83      1.80 o 
  -1   4   4       29.88       30.09      3.10 o 
   0   4   4       22.29       20.78      2.76 o 
   1   4   4        6.23       11.39      2.43 o 
   2   4   4       38.08       35.10      3.97 o 
   3   4   4       78.64       74.52      4.49 o 
   4   4   4        0.29        0.00      2.08 o 
   5   4   4       15.26       17.22      3.09 o 
   6   4   4        7.79        9.04      2.75 o 
   7   4   4        9.56       10.86      3.51 o 
   8   4   4       16.25       20.08      5.96 o 
  -8   5   4        0.53        1.88      5.70 o 
  -7   5   4       15.98       23.16      8.22 o 
  -6   5   4       15.12       18.51      4.16 o 
  -5   5   4       25.64       29.16      4.66 o 
  -4   5   4        0.44        1.37      2.85 o 
  -3   5   4       32.88       32.53      4.49 o 
  -2   5   4       26.25       36.64      4.51 o 
  -1   5   4        1.71        1.37      2.46 o 
   0   5   4      185.77      197.22      7.91 o 
   1   5   4        7.49       11.98      3.27 o 
   2   5   4        0.75        0.00      2.41 o 
   3   5   4      121.48      112.39      6.78 o 
   4   5   4       19.24       18.33      4.11 o 
   5   5   4        1.01        1.37      3.02 o 
   6   5   4       29.81       32.03      4.87 o 
   7   5   4        2.31        0.81      3.95 o 
  -4   6   4        0.18        0.00      3.44 o 
  -3   6   4        2.38        2.91      3.63 o 
  -2   6   4        0.13        0.00      3.22 o 
  -1   6   4        6.00        2.05      3.52 o 
   0   6   4       30.13       26.75      4.75 o 
   1   6   4       64.40       62.99      6.39 o 
   2   6   4       29.13       28.82      4.90 o 
   3   6   4        9.28        9.88      3.96 o 
   4   6   4       11.51       15.16      4.44 o 
 -12   1   5        1.61        0.00      5.61 o 
 -11   1   5        7.13        3.10      5.40 o 
 -10   1   5      140.98      145.69      8.27 o 
  -9   1   5        1.56        1.69      2.62 o 
  -8   1   5      101.39      104.79      6.18 o 
  -7   1   5      416.45      397.72     10.40 o 
  -6   1   5      996.09     1057.63     26.95 o 
  -5   1   5      435.95      447.75      5.80 o 
  -4   1   5      114.96      113.81      2.71 o 
  -3   1   5      334.47      340.75      7.57 o 
  -2   1   5      167.15      187.50      3.88 o 
  -1   1   5     5766.00     6085.64     68.25 o 
   0   1   5      122.02      116.97      2.19 o 
   1   1   5     1240.60     1357.54     14.10 o 
   2   1   5     3561.18     3614.14     28.17 o 
   3   1   5      132.46      139.78      3.02 o 
   4   1   5      534.16      604.15      7.18 o 
   5   1   5        2.52        0.82      0.97 o 
   6   1   5       30.64       28.10      2.19 o 
   7   1   5       79.14       76.49      4.20 o 
   8   1   5      187.33      196.98      6.40 o 
   9   1   5       57.83       49.39      8.07 o 
  10   1   5       23.27       26.44      7.24 o 
  11   1   5      105.12      128.27     13.44 o 
  12   1   5       19.91       15.48      7.33 o 
 -12   2   5       38.52       44.80     10.59 o 
 -11   2   5        3.51        4.49      5.70 o 
 -10   2   5        7.82        5.96      3.86 o 
  -9   2   5        3.71        3.60      3.06 o 
  -8   2   5      128.07      121.04      7.15 o 
  -7   2   5        1.17        0.64      2.30 o 
  -6   2   5      192.85      187.71      4.59 o 
  -5   2   5      418.93      409.97      6.16 o 
  -4   2   5     1178.92     1332.38     14.32 o 
  -3   2   5      286.85      257.32      6.44 o 
  -2   2   5      740.74      803.81      9.10 o 
  -1   2   5       44.61       49.57      2.52 o 
   0   2   5     1547.40     1614.53     11.89 o 
   1   2   5        5.00        5.59      1.32 o 
   2   2   5      138.12      139.93     13.76 o 
   3   2   5     1120.24     1186.53      9.97 o 
   4   2   5     5036.95     5315.25     37.61 o 
   5   2   5        0.30        0.04      1.35 o 
   6   2   5        0.14        0.99      1.49 o 
   7   2   5       25.01       21.72      5.54 o 
   8   2   5       11.44       15.32      3.12 o 
   9   2   5       23.64       28.15      6.91 o 
  10   2   5        6.43        6.03      5.70 o 
  11   2   5        0.01        0.00      4.81 o 
 -10   3   5        4.02        2.70      4.68 o 
  -9   3   5        2.11        2.47      4.08 o 
  -8   3   5       23.84       18.82      4.80 o 
  -7   3   5       15.31        9.66      3.90 o 
  -6   3   5       29.36       42.33      3.16 o 
  -5   3   5      229.96      227.78      5.65 o 
  -4   3   5        0.26        0.98      1.47 o 
  -3   3   5       21.17       20.84      2.46 o 
  -2   3   5      313.74      334.91      6.74 o 
  -1   3   5      125.72      113.27     21.48 o 
   0   3   5      140.72       99.70     15.51 o 
   1   3   5      247.33      198.22     19.07 o 
   2   3   5       59.59       62.96      6.17 o 
   3   3   5       52.18       48.07      3.30 o 
   4   3   5        0.45        2.15      1.47 o 
   5   3   5      169.80      159.71      5.09 o 
   6   3   5      133.82      137.83      5.02 o 
   7   3   5       13.81       17.12      3.32 o 
   8   3   5        5.49        2.60      2.62 o 
   9   3   5        6.82        2.73      4.69 o 
  10   3   5        0.02        1.01      5.27 o 
 -10   4   5        0.00        3.05      6.72 o 
  -9   4   5       24.47       24.44      6.47 o 
  -8   4   5       16.50       18.32      5.49 o 
  -7   4   5        0.05        0.00      3.36 o 
  -6   4   5       28.76       28.77      3.62 o 
  -5   4   5       40.03       37.52      3.71 o 
  -4   4   5       43.54       41.37      3.79 o 
  -3   4   5       46.43       45.89      3.81 o 
  -2   4   5        0.13        0.00      1.68 o 
  -1   4   5        4.09        4.46      1.93 o 
   0   4   5        1.83        1.20      1.74 o 
   1   4   5      138.13      116.63      5.83 o 
   2   4   5       60.23       58.47      4.08 o 
   3   4   5        7.31        6.51      2.27 o 
   4   4   5       43.48       49.02      4.12 o 
   5   4   5      146.79      125.76     15.48 o 
   6   4   5       42.68       44.80      7.02 o 
   7   4   5       24.77       20.43      4.41 o 
   8   4   5        6.16        7.22      4.91 o 
   9   4   5       10.43       20.51     11.45 o 
  -8   5   5        0.60        0.00      5.56 o 
  -7   5   5        2.36        0.00      5.56 o 
  -6   5   5        2.90        2.11      3.39 o 
  -5   5   5        8.49        6.42      3.41 o 
  -4   5   5        7.03       10.90      3.57 o 
  -3   5   5       42.54       42.53      4.95 o 
  -2   5   5       12.34       15.11      3.59 o 
  -1   5   5        1.85        1.49      2.64 o 
   0   5   5       72.40       81.61      5.96 o 
   1   5   5      189.09      201.69      8.07 o 
   2   5   5        0.01        0.00      2.48 o 
   3   5   5       56.40       56.35      5.44 o 
   4   5   5       13.57       15.32      3.86 o 
   5   5   5        1.47        0.87      3.20 o 
   6   5   5        4.56        1.24      4.45 o 
   7   5   5       11.05        7.39      8.09 o 
  -4   6   5       39.36       40.26      5.87 o 
  -3   6   5        0.26        0.31      3.47 o 
  -2   6   5        0.10        0.00      3.39 o 
  -1   6   5        2.80        0.45      3.30 o 
   0   6   5        1.03        0.29      3.28 o 
   1   6   5       40.81       45.32      5.86 o 
   2   6   5        1.86        4.09      3.61 o 
   3   6   5       10.34       11.78      4.21 o 
   4   6   5        2.72        5.30      3.96 o 
 -12   0   6        0.94        6.20      9.06 o 
 -11   0   6      209.88      205.55     20.98 o 
 -10   0   6      125.39      114.06     10.93 o 
  -9   0   6      298.51      320.23     15.27 o 
  -8   0   6      267.23      263.77     27.18 o 
  -7   0   6      388.14      331.06     13.49 o 
  -6   0   6      619.07      585.90     30.76 o 
  -5   0   6     2689.38     2948.07    214.37 o 
  -4   0   6      658.02      601.37     36.72 o 
  -3   0   6        0.55        0.11      1.49 o 
  -2   0   6       80.66       83.59      2.50 o 
  -1   0   6     5325.69     5075.31    125.28 o 
   0   0   6      149.79      135.91     11.84 o 
   1   0   6    10970.45    10543.88    299.73 o 
   2   0   6      734.29      794.32     11.01 o 
   3   0   6      115.46      103.15      4.66 o 
   4   0   6       39.44       38.28      3.66 o 
   5   0   6     2814.59     2731.09     99.26 o 
   6   0   6       52.63       35.04      6.91 o 
   7   0   6      225.08      224.51      8.86 o 
   8   0   6       84.07       98.70      6.95 o 
   9   0   6       82.34       70.11     12.88 o 
  10   0   6       59.64       51.98     12.40 o 
  11   0   6        0.53        0.00      5.72 o 
  12   0   6       32.99       31.95     12.40 o 
 -12   1   6        8.59        7.11      7.24 o 
 -11   1   6      108.79      109.38     12.42 o 
 -10   1   6        1.23        1.28      3.74 o 
  -9   1   6       24.09       23.08      4.35 o 
  -8   1   6        0.93        2.52      2.50 o 
  -7   1   6       14.62       15.71      3.26 o 
  -6   1   6      276.18      285.86      8.39 o 
  -5   1   6      587.07      682.55     16.33 o 
  -4   1   6      407.52      489.59      7.64 o 
  -3   1   6      322.57      297.22      3.89 o 
  -2   1   6      307.32      318.42      5.46 o 
  -1   1   6      694.15      708.02      6.92 o 
   0   1   6      752.38      775.73      7.82 o 
   1   1   6     1413.33     1443.17     14.40 o 
   2   1   6      913.91      913.15     15.48 o 
   3   1   6      348.73      340.96      6.76 o 
   4   1   6      912.97      935.50     11.78 o 
   5   1   6      402.73      387.15      7.08 o 
   6   1   6        0.02        0.14      1.18 o 
   7   1   6       35.90       31.56      3.21 o 
   8   1   6       11.17       10.18      2.61 o 
   9   1   6        6.38        5.76      4.81 o 
  10   1   6       25.64       24.60      7.40 o 
  11   1   6        0.00        1.32      5.56 o 
  12   1   6       19.46       19.44      8.25 o 
 -12   2   6       17.43       12.75      7.41 o 
 -11   2   6       17.98       26.71     11.92 o 
 -10   2   6        2.49        4.29      3.67 o 
  -9   2   6        7.75        7.15      3.36 o 
  -8   2   6        0.66        1.07      2.40 o 
  -7   2   6        0.54        0.00      1.92 o 
  -6   2   6      113.81      115.41      4.03 o 
  -5   2   6      244.90      253.11      4.95 o 
  -4   2   6     1541.87     1553.23     11.81 o 
  -3   2   6        1.12        0.03      0.97 o 
  -2   2   6     1772.72     1916.96     15.95 o 
  -1   2   6       65.31       69.80      3.34 o 
   0   2   6      125.54      130.14      3.70 o 
   1   2   6      186.95      170.27      3.50 o 
   2   2   6     1557.79     1603.84     11.93 o 
   3   2   6       88.97       93.52      3.21 o 
   4   2   6     4884.96     5278.55     22.27 o 
   5   2   6      716.98      685.91      8.56 o 
   6   2   6        1.06        0.03      1.64 o 
   7   2   6        7.38        3.69      1.96 o 
   8   2   6        7.31        9.29      2.80 o 
   9   2   6        0.25        0.00      4.05 o 
  10   2   6        1.74        0.00      4.21 o 
  11   2   6       19.86       16.20      7.40 o 
 -11   3   6        9.22       10.49     10.02 o 
 -10   3   6       19.36       22.36      6.13 o 
  -9   3   6       73.90       65.68      8.15 o 
  -8   3   6        2.76        3.02      3.58 o 
  -7   3   6       43.61       43.36      6.21 o 
  -6   3   6      463.68      444.48      9.93 o 
  -5   3   6      462.14      461.80      8.39 o 
  -4   3   6       49.49       36.63     11.17 o 
  -3   3   6        0.98        3.12      1.60 o 
  -2   3   6      114.85       95.71      3.98 o 
  -1   3   6       27.77       27.55      2.57 o 
   0   3   6     1451.22     1534.09     14.20 o 
   1   3   6      312.62      330.58      6.83 o 
   2   3   6        0.52        0.00      1.17 o 
   3   3   6      254.59      243.26      7.10 o 
   4   3   6      231.49      209.02      5.38 o 
   5   3   6      209.78      212.52      5.75 o 
   6   3   6      394.12      408.54      8.05 o 
   7   3   6      103.35      115.26      5.97 o 
   8   3   6        3.80        0.00      2.52 o 
   9   3   6       12.19       10.37      5.89 o 
  10   3   6        5.10        5.44      5.82 o 
  -9   4   6        0.43        0.00      4.47 o 
  -8   4   6       60.32       62.62      8.15 o 
  -7   4   6       15.98       13.69      4.74 o 
  -6   4   6        6.75        5.53      2.60 o 
  -5   4   6       17.27       23.86      3.26 o 
  -4   4   6      194.00      188.95      6.51 o 
  -3   4   6       49.24       45.08      3.99 o 
  -2   4   6       43.88       38.55      4.33 o 
  -1   4   6      120.48      122.92      5.12 o 
   0   4   6       64.11       63.42      4.16 o 
   1   4   6       36.10       32.68      3.40 o 
   2   4   6       41.60       42.87      3.75 o 
   3   4   6       10.76        5.64      2.26 o 
   4   4   6        2.44        4.57      2.21 o 
   5   4   6      257.99      236.67      9.35 o 
   6   4   6      165.19      176.01      7.49 o 
   7   4   6        9.52       10.75      4.01 o 
   8   4   6        2.42        3.26      3.80 o 
   9   4   6        0.30        0.00      9.06 o 
  -7   5   6        0.17        0.00      6.68 o 
  -6   5   6        0.77        0.57      3.95 o 
  -5   5   6        8.53        6.61      3.52 o 
  -4   5   6       83.04       95.01      6.49 o 
  -3   5   6      108.90      108.53      6.71 o 
  -2   5   6       66.25       64.07      5.52 o 
  -1   5   6       20.15       22.81      3.99 o 
   0   5   6        0.02        0.00      2.62 o 
   1   5   6        3.95        3.83      2.87 o 
   2   5   6        2.66        4.46      2.80 o 
   3   5   6       61.03       69.90      5.83 o 
   4   5   6       77.62       73.36      7.38 o 
   5   5   6       12.72        9.81      3.69 o 
   6   5   6        0.00        1.42      3.95 o 
   7   5   6        1.39        3.47      5.38 o 
  -4   6   6        0.20        0.63      3.67 o 
  -3   6   6       23.31       29.28      5.16 o 
  -2   6   6        2.83        2.74      3.61 o 
  -1   6   6       10.91       10.94      3.97 o 
   0   6   6        1.89        3.35      3.58 o 
   1   6   6        0.02        0.00      3.39 o 
   2   6   6       47.04       53.08      6.12 o 
   3   6   6       15.81       14.23      4.24 o 
 -12   1   7       14.32       18.01      8.22 o 
 -11   1   7        5.05        7.70      4.31 o 
 -10   1   7      325.19      337.12     11.92 o 
  -9   1   7        0.03        0.00      2.72 o 
  -8   1   7       78.15       75.07      5.95 o 
  -7   1   7      478.69      463.64     20.44 o 
  -6   1   7       31.74       37.36      4.47 o 
  -5   1   7     2143.64     2380.71     38.91 o 
  -4   1   7      566.25      680.55      9.60 o 
  -3   1   7      697.70      753.12     10.73 o 
  -2   1   7        0.28        0.80      0.72 o 
  -1   1   7     3940.99     4106.44     33.38 o 
   0   1   7       55.98       46.41      2.45 o 
   1   1   7      859.44      850.17      6.70 o 
   2   1   7      435.91      403.64      6.92 o 
   3   1   7       34.97       37.44      2.01 o 
   4   1   7     9492.56    10069.37    149.70 o 
   5   1   7       36.46       45.20      2.39 o 
   6   1   7        0.23        1.06      1.69 o 
   7   1   7      134.56       52.81     21.88 o 
   8   1   7       83.41       88.47      4.98 o 
   9   1   7        8.08        7.61      4.88 o 
  10   1   7        8.97       11.12      6.23 o 
  11   1   7        0.25        0.00      4.92 o 
  12   1   7       19.17       16.56      7.50 o 
 -12   2   7        0.50        5.04      6.42 o 
 -11   2   7       16.06       18.54      6.24 o 
 -10   2   7        2.68        1.23      3.32 o 
  -9   2   7        0.05        0.00      2.72 o 
  -8   2   7       46.69       48.39      5.24 o 
  -7   2   7       63.61       53.28      5.92 o 
  -6   2   7      249.10      245.01      6.10 o 
  -5   2   7     1056.42     1188.15     13.17 o 
  -4   2   7      168.33      179.74      4.08 o 
  -3   2   7     3079.34     3207.88     18.10 o 
  -2   2   7     1544.10     1667.56     15.61 o 
  -1   2   7     2441.60     2547.63     15.94 o 
   0   2   7      227.57      219.08      4.78 o 
   1   2   7      738.18      792.97      8.17 o 
   2   2   7       58.61       55.16      2.54 o 
   3   2   7       80.97       81.27      3.06 o 
   4   2   7      105.66       97.22      3.61 o 
   5   2   7       60.52       63.16      3.16 o 
   6   2   7      393.71      379.58      8.58 o 
   7   2   7      301.68      298.78      8.14 o 
   8   2   7       71.77       48.32     15.69 o 
   9   2   7       24.97       30.48      7.40 o 
  10   2   7        0.71        0.00      5.02 o 
  11   2   7        2.32        2.24      6.07 o 
 -11   3   7        6.27        9.47      6.99 o 
 -10   3   7        0.50        0.00      4.58 o 
  -9   3   7       13.56       15.41      5.22 o 
  -8   3   7        0.53        1.84      3.40 o 
  -7   3   7       69.31       63.63      7.06 o 
  -6   3   7      117.62      125.31      6.04 o 
  -5   3   7        1.73        1.53      1.79 o 
  -4   3   7       19.37       10.78      3.32 o 
  -3   3   7       77.37       74.24      3.76 o 
  -2   3   7      294.72      299.40      7.80 o 
  -1   3   7      356.94      349.38      7.03 o 
   0   3   7       27.53       36.39      2.95 o 
   1   3   7        3.43        4.35      1.70 o 
   2   3   7       19.62       19.10      2.42 o 
   3   3   7      343.07      326.79     25.34 o 
   4   3   7       62.16       59.35      3.42 o 
   5   3   7       14.04       16.95      2.52 o 
   6   3   7      351.96      317.26      7.90 o 
   7   3   7       78.90       80.69      5.38 o 
   8   3   7       16.40       18.99      3.80 o 
   9   3   7        0.48        0.00      4.47 o 
  10   3   7        4.29        6.81      6.42 o 
  -9   4   7        0.60        3.14      4.48 o 
  -8   4   7       43.29       44.59      7.30 o 
  -7   4   7        7.98        6.14      4.24 o 
  -6   4   7        0.27        0.00      2.48 o 
  -5   4   7       94.30       99.90      6.38 o 
  -4   4   7      128.34      130.09      5.61 o 
  -3   4   7      822.23      823.91     12.51 o 
  -2   4   7       12.32       17.60      2.85 o 
  -1   4   7        3.30        0.77      1.65 o 
   0   4   7      213.46      167.62     24.86 o 
   1   4   7        0.46        0.48      1.72 o 
   2   4   7       37.11       28.04      4.73 o 
   3   4   7        3.70        1.05      2.07 o 
   4   4   7       57.71       54.93      4.40 o 
   5   4   7      134.07      104.51     12.33 o 
   6   4   7       39.52       46.83      4.88 o 
   7   4   7        0.07        0.50      3.27 o 
   8   4   7        0.01        0.00      3.75 o 
   9   4   7        3.96        8.11     10.02 o 
  -7   5   7        3.56        9.54      8.58 o 
  -6   5   7        1.06        5.22      4.55 o 
  -5   5   7        6.35        7.88      3.69 o 
  -4   5   7       56.59       52.67      5.51 o 
  -3   5   7        0.25        2.30      2.97 o 
  -2   5   7       43.97       53.11      5.30 o 
  -1   5   7       27.31       27.98      4.31 o 
   0   5   7       21.03       20.74      3.86 o 
   1   5   7        2.58        2.15      2.79 o 
   2   5   7        0.82        0.00      2.52 o 
   3   5   7        0.52        0.00      3.53 o 
   4   5   7       15.09       20.81      4.32 o 
   5   5   7       11.47       17.02      4.18 o 
   6   5   7       23.40       32.34      5.92 o 
   7   5   7        5.35        5.08      5.63 o 
  -4   6   7       20.33       16.07      4.51 o 
  -3   6   7       15.98       16.84      4.60 o 
  -2   6   7        0.40        1.25      3.20 o 
  -1   6   7        0.50        0.00      2.94 o 
   0   6   7        0.77        0.00      3.20 o 
   1   6   7        0.00        0.00      3.17 o 
   2   6   7       27.99       33.99      5.39 o 
   3   6   7        0.68        0.00      3.62 o 
 -12   0   8        0.68        5.25      9.54 o 
 -11   0   8      184.03      174.44     14.12 o 
 -10   0   8       81.20       75.24      9.78 o 
  -9   0   8      201.51      181.96     12.28 o 
  -8   0   8      375.55      359.34     31.00 o 
  -7   0   8       78.62       75.32      7.58 o 
  -6   0   8      339.37      374.63     18.84 o 
  -5   0   8        0.06        1.09      2.38 o 
  -4   0   8    11365.24    11888.76    717.28 o 
  -3   0   8      283.00      304.89     10.12 o 
  -2   0   8     5306.70     5335.38    120.81 o 
  -1   0   8     1351.43     1255.86     26.30 o 
   0   0   8       95.61       94.49      3.20 o 
   1   0   8      519.38      458.39      9.77 o 
   2   0   8      359.74      345.10     10.12 o 
   3   0   8        3.44        4.87      1.82 o 
   4   0   8      449.27      388.71      9.90 o 
   5   0   8      484.73      473.02     11.64 o 
   6   0   8      453.79      474.15     21.33 o 
   7   0   8      532.61      171.39    165.17 o 
   8   0   8        0.45        1.38      2.69 o 
   9   0   8       35.46       48.17     11.92 o 
  10   0   8      117.53      126.38     18.12 o 
  11   0   8       11.66        4.29      6.20 o 
  12   0   8        4.07       11.92      8.58 o 
 -12   1   8        2.59        3.07      6.23 o 
 -11   1   8        9.21        8.04      4.32 o 
 -10   1   8        9.33        8.70      3.82 o 
  -9   1   8      145.62      128.96      7.51 o 
  -8   1   8      187.92      180.26      8.15 o 
  -7   1   8        0.59        0.00      2.03 o 
  -6   1   8     1378.65     1417.25     50.60 o 
  -5   1   8      131.17      122.96      2.73 o 
  -4   1   8        4.66        3.83      1.23 o 
  -3   1   8     2146.28     2428.27     44.75 o 
  -2   1   8      933.05     1022.23     11.45 o 
  -1   1   8       58.83       63.45      2.12 o 
   0   1   8      109.30       95.86      9.08 o 
   1   1   8     1302.49     1352.81     13.39 o 
   2   1   8      355.13      358.30      4.81 o 
   3   1   8      968.37      987.02     16.18 o 
   4   1   8     1383.53     1455.05     33.30 o 
   5   1   8      328.52      336.13      6.86 o 
   6   1   8        0.33        0.51      1.73 o 
   7   1   8       52.90       39.81      3.53 o 
   8   1   8        0.56        0.72      2.10 o 
   9   1   8        8.25        7.10      4.88 o 
  10   1   8       15.60       15.55      7.63 o 
  11   1   8        3.90        0.87      5.50 o 
 -11   2   8       16.34       15.06      5.00 o 
 -10   2   8        1.96        1.82      3.60 o 
  -9   2   8        4.54        9.13      3.68 o 
  -8   2   8       34.82       24.48      9.04 o 
  -7   2   8       72.76       69.30      5.63 o 
  -6   2   8       18.52       16.46      3.20 o 
  -5   2   8        0.57        0.43      1.25 o 
  -4   2   8      244.91      232.18      4.63 o 
  -3   2   8        1.95        2.08      1.09 o 
  -2   2   8      380.90      362.10      4.87 o 
  -1   2   8      147.75      148.54      4.12 o 
   0   2   8      113.80      107.43      3.55 o 
   1   2   8      837.58      779.06      7.99 o 
   2   2   8     1164.29     1216.37     10.91 o 
   3   2   8      241.53      250.81      4.98 o 
   4   2   8       24.24       32.38      2.45 o 
   5   2   8        0.90        1.56      1.49 o 
   6   2   8       49.36       43.37      3.91 o 
   7   2   8      136.14      135.79      5.99 o 
   8   2   8      169.16      113.51     33.95 o 
   9   2   8       34.55       34.43      7.79 o 
  10   2   8        6.16       13.20      6.44 o 
  11   2   8        0.38        0.00      5.20 o 
 -11   3   8       56.65       58.93      9.06 o 
 -10   3   8        0.17        1.18      4.75 o 
  -9   3   8       66.01       61.82      7.98 o 
  -8   3   8        1.06        4.09      3.70 o 
  -7   3   8       46.97       45.50      6.42 o 
  -6   3   8       13.36       12.29      2.99 o 
  -5   3   8       10.67       12.74      2.61 o 
  -4   3   8      458.99      399.29     24.37 o 
  -3   3   8       10.63       11.93      2.17 o 
  -2   3   8       17.20       16.19      2.34 o 
  -1   3   8       45.96       48.96      3.31 o 
   0   3   8     1311.94     1298.27     13.43 o 
   1   3   8       29.02       31.21      2.89 o 
   2   3   8      130.15      116.94      4.45 o 
   3   3   8      181.00      184.13      7.97 o 
   4   3   8       21.18       24.51      2.60 o 
   5   3   8      364.10      360.97      7.36 o 
   6   3   8      652.29      652.87     12.76 o 
   7   3   8      210.03      208.38      7.73 o 
   8   3   8       20.40       11.08      3.41 o 
   9   3   8        0.16        1.23      5.22 o 
  10   3   8        0.08        6.86      6.42 o 
  -9   4   8        0.09        0.47      4.34 o 
  -8   4   8        2.46        4.37      4.58 o 
  -7   4   8        8.83       12.17      5.03 o 
  -6   4   8        4.49        0.00      3.06 o 
  -5   4   8        5.73        1.60      2.21 o 
  -4   4   8        0.34        0.00      2.05 o 
  -3   4   8      331.32      348.70      8.41 o 
  -2   4   8      132.28      136.19      5.59 o 
  -1   4   8      164.10      160.88      5.88 o 
   0   4   8        4.38        6.50      2.18 o 
   1   4   8        0.01        1.29      1.83 o 
   2   4   8       13.39       12.73      2.57 o 
   3   4   8       90.32       93.98      5.09 o 
   4   4   8        2.13        1.06      2.14 o 
   5   4   8       37.28       44.75      4.30 o 
   6   4   8        0.01        0.30      3.23 o 
   7   4   8        4.09        2.31      3.63 o 
   8   4   8       23.95       24.53      5.37 o 
   9   4   8        2.50        3.82      9.06 o 
  -7   5   8       22.82       22.24      6.45 o 
  -6   5   8       38.35       45.39      8.00 o 
  -5   5   8        0.48        0.19      2.83 o 
  -4   5   8       49.10       54.95      5.08 o 
  -3   5   8      187.16      173.12      7.81 o 
  -2   5   8        1.47        0.72      2.81 o 
  -1   5   8        0.26        0.14      2.78 o 
   0   5   8        5.58        3.19      2.88 o 
   1   5   8       10.48       12.39      3.35 o 
   2   5   8        0.65        0.00      3.33 o 
   3   5   8       22.72       24.81      4.37 o 
   4   5   8        1.43        1.11      3.07 o 
   5   5   8       15.38       13.55      4.49 o 
   6   5   8        8.74       18.57      6.06 o 
   7   5   8        2.61        6.57      5.91 o 
  -3   6   8        5.55        0.00      3.61 o 
  -2   6   8        7.45        7.06      4.02 o 
  -1   6   8        5.06        5.80      3.73 o 
   0   6   8       13.35       10.60      3.97 o 
   1   6   8        1.87        0.34      3.47 o 
   2   6   8       12.84       12.60      4.30 o 
   3   6   8       20.51       24.83      5.12 o 
 -12   1   9        0.52        1.35      7.10 o 
 -11   1   9        1.57        4.47      4.66 o 
 -10   1   9        0.64        0.00      3.19 o 
  -9   1   9       83.69       89.32      6.90 o 
  -8   1   9       92.72       98.82      6.59 o 
  -7   1   9      399.62      392.05     17.35 o 
  -6   1   9       10.32        9.66      2.73 o 
  -5   1   9      955.34      980.05     19.58 o 
  -4   1   9       51.74       65.82      2.35 o 
  -3   1   9      336.18      348.03      5.75 o 
  -2   1   9     2339.78     2452.09     38.21 o 
  -1   1   9     1347.04     1422.63     18.59 o 
   0   1   9       71.07       46.26      8.90 o 
   1   1   9     1101.58     1146.58      8.47 o 
   2   1   9       23.04       33.60      1.83 o 
   3   1   9      325.50      343.16      8.27 o 
   4   1   9     1581.74     1587.24     27.16 o 
   5   1   9       63.29       61.37      3.78 o 
   6   1   9       19.68       19.88      2.89 o 
   7   1   9      391.86      395.91      9.04 o 
   8   1   9       96.73       32.12     19.33 o 
   9   1   9        2.13        5.13      3.92 o 
  10   1   9        0.93        0.00      4.38 o 
  11   1   9       11.93       10.49      6.74 o 
 -11   2   9        1.10        4.71      4.37 o 
 -10   2   9       72.37       83.98      7.74 o 
  -9   2   9       57.17       56.55      6.18 o 
  -8   2   9        0.03        0.00      2.37 o 
  -7   2   9       82.49       68.13      5.57 o 
  -6   2   9       56.17       51.95      4.70 o 
  -5   2   9       84.89       75.81      3.17 o 
  -4   2   9        0.83        3.21      1.31 o 
  -3   2   9      127.75      106.79      3.25 o 
  -2   2   9     1376.47     1593.89     10.46 o 
  -1   2   9       10.52        8.52      1.63 o 
   0   2   9       61.97       46.78      2.69 o 
   1   2   9      169.81      141.72     13.52 o 
   2   2   9     1248.92     1336.70     10.74 o 
   3   2   9      252.78      263.97      5.20 o 
   4   2   9      272.44      260.93      5.43 o 
   5   2   9       74.67       72.28      3.81 o 
   6   2   9     1845.67     1779.19     22.53 o 
   7   2   9       38.25       41.09      4.14 o 
   8   2   9       52.43       52.80      4.82 o 
   9   2   9       13.70        8.77      6.20 o 
  10   2   9        0.60        3.71      5.22 o 
  11   2   9       13.98       18.02      7.22 o 
 -11   3   9        0.01        1.69      5.45 o 
 -10   3   9        0.60        0.00      4.39 o 
  -9   3   9       58.63       64.82      8.33 o 
  -8   3   9        0.31        0.00      3.56 o 
  -7   3   9        4.46        0.00      3.18 o 
  -6   3   9      107.30      113.51      8.15 o 
  -5   3   9        0.94        0.00      1.70 o 
  -4   3   9       36.12       37.25      3.19 o 
  -3   3   9       58.39       61.47      3.68 o 
  -2   3   9        1.45        1.31      1.58 o 
  -1   3   9       55.36       55.91      3.52 o 
   0   3   9      433.85      429.90      8.10 o 
   1   3   9      270.28      245.90     10.53 o 
   2   3   9       28.75       30.92      2.92 o 
   3   3   9       18.86       23.81      2.80 o 
   4   3   9      151.74      147.27      5.34 o 
   5   3   9       14.64       14.12      3.02 o 
   6   3   9      286.07      274.16      8.45 o 
   7   3   9       86.23       91.51      5.89 o 
   8   3   9       15.22       25.30      4.30 o 
   9   3   9        4.62        4.07      5.61 o 
  10   3   9        1.10        0.00      8.58 o 
  -9   4   9        0.13        2.58      4.49 o 
  -8   4   9        1.93        0.00      4.01 o 
  -7   4   9      175.35      171.46     10.99 o 
  -6   4   9        3.97        0.64      3.58 o 
  -5   4   9       48.02       32.66      9.86 o 
  -4   4   9       75.75       74.29      4.76 o 
  -3   4   9       39.86       39.97      3.85 o 
  -2   4   9      420.67      457.67      9.57 o 
  -1   4   9       13.82       11.83      2.49 o 
   0   4   9        3.31        1.78      1.97 o 
   1   4   9      107.74      105.48      5.21 o 
   2   4   9       41.73       46.05      4.00 o 
   3   4   9        1.18        5.03      2.41 o 
   4   4   9        1.77        2.41      2.28 o 
   5   4   9       81.98       90.06      5.96 o 
   6   4   9      102.42       95.95      7.08 o 
   7   4   9        9.13        7.24      4.01 o 
   8   4   9       18.58       23.75      5.45 o 
   9   4   9        2.98        2.38     10.02 o 
  -7   5   9       25.26       32.82      7.20 o 
  -6   5   9        4.43        7.20      4.74 o 
  -5   5   9        4.99        4.30      3.10 o 
  -4   5   9        3.77        3.54      2.98 o 
  -3   5   9       33.52       35.07      4.37 o 
  -2   5   9       31.76       24.62      4.84 o 
  -1   5   9        0.01        0.37      2.48 o 
   0   5   9        3.32        2.67      2.59 o 
   1   5   9        8.98        9.91      4.02 o 
   2   5   9       34.21       33.66      4.63 o 
   3   5   9       12.63       13.28      3.72 o 
   4   5   9       11.00       14.15      3.85 o 
   5   5   9       29.55       30.72      5.60 o 
   6   5   9        1.56        1.50      5.05 o 
  -3   6   9       27.12       22.94      4.95 o 
  -2   6   9       16.91       19.87      4.80 o 
  -1   6   9       38.75       36.01      5.56 o 
   0   6   9        1.69        1.73      3.38 o 
   1   6   9        3.17        1.03      3.54 o 
   2   6   9        0.84        2.41      3.68 o 
 -12   0  10        1.01        0.00      6.57 o 
 -11   0  10        0.16        1.67      5.40 o 
 -10   0  10       40.19       36.72     10.97 o 
  -9   0  10      669.67      702.61     22.90 o 
  -8   0  10     1136.18     1099.11     56.04 o 
  -7   0  10      189.52      193.77     11.47 o 
  -6   0  10       47.85       52.12      6.38 o 
  -5   0  10       31.96       32.80      5.02 o 
  -4   0  10     2210.22     2201.39     48.91 o 
  -3   0  10     3495.06     3905.45    101.61 o 
  -2   0  10      486.33      436.96     14.18 o 
  -1   0  10       72.16       75.45      3.39 o 
   0   0  10     1898.41     1942.58     23.36 o 
   1   0  10     8874.47     8561.75    110.97 o 
   2   0  10       27.92       23.95      2.05 o 
   3   0  10     1600.09     1630.69     20.10 o 
   4   0  10      490.64      449.36     11.47 o 
   5   0  10       60.44       57.98      5.30 o 
   6   0  10      206.15      211.91     10.38 o 
   7   0  10      363.39      354.49     12.19 o 
   8   0  10        0.22        0.00      2.87 o 
   9   0  10       18.47       17.73      4.91 o 
  10   0  10       15.61       16.69      9.06 o 
  11   0  10        1.83       10.02      8.58 o 
 -12   1  10        4.02        3.07      4.93 o 
 -11   1  10        0.57        1.51      3.72 o 
 -10   1  10       11.53       15.56      4.46 o 
  -9   1  10       14.71       14.89      4.02 o 
  -8   1  10       60.18       50.10      6.29 o 
  -7   1  10       97.76       98.49      6.26 o 
  -6   1  10       94.67       78.93      5.71 o 
  -5   1  10       79.53       75.62      2.54 o 
  -4   1  10     1238.67     1356.72     27.29 o 
  -3   1  10     2618.74     2914.39     46.46 o 
  -2   1  10     2369.29     2711.72     34.79 o 
  -1   1  10     1459.32     1556.25     15.62 o 
   0   1  10      354.05      286.99     35.13 o 
   1   1  10      546.17      561.87      9.35 o 
   2   1  10      167.61      165.15      3.59 o 
   3   1  10       68.10       74.74      2.58 o 
   4   1  10      199.48      197.28      4.81 o 
   5   1  10       61.69       60.19      3.88 o 
   6   1  10      156.24      141.49      5.55 o 
   7   1  10        1.10        0.13      2.11 o 
   8   1  10        0.64        1.56      2.34 o 
   9   1  10       37.70       20.35      6.92 o 
  10   1  10       28.02       29.47      7.92 o 
  11   1  10        6.21        4.58      5.84 o 
 -11   2  10        9.69       12.95      4.87 o 
 -10   2  10       99.09       93.79      7.98 o 
  -9   2  10       34.62       26.80      5.09 o 
  -8   2  10      164.97      155.43      9.22 o 
  -7   2  10        9.69       13.42      3.44 o 
  -6   2  10      171.67      163.44      7.24 o 
  -5   2  10       12.98       13.53      1.86 o 
  -4   2  10       14.19       16.29      1.85 o 
  -3   2  10      372.49      382.56      6.61 o 
  -2   2  10      243.69      257.08      4.46 o 
  -1   2  10      257.72      255.11      5.48 o 
   0   2  10        7.14        7.72      1.19 o 
   1   2  10      215.81      190.00      4.40 o 
   2   2  10        2.16        5.01      1.36 o 
   3   2  10      273.17      273.63      5.37 o 
   4   2  10      151.52      146.09      6.74 o 
   5   2  10       21.38       21.79      3.06 o 
   6   2  10      720.01      687.15     17.13 o 
   7   2  10      114.80      111.08      6.61 o 
   8   2  10       25.77       27.07      4.06 o 
   9   2  10        6.87        4.75      3.16 o 
  10   2  10       14.18       20.19      7.45 o 
  11   2  10        0.15        0.00      6.92 o 
 -10   3  10        0.43        3.74      4.57 o 
  -9   3  10        3.17        5.81      4.66 o 
  -8   3  10       20.10       24.61      5.66 o 
  -7   3  10       40.86       36.30      6.23 o 
  -6   3  10      341.32      345.94     13.30 o 
  -5   3  10       36.65       32.95      3.14 o 
  -4   3  10      455.35      445.97      8.44 o 
  -3   3  10      510.52      538.54      9.12 o 
  -2   3  10        2.39        0.00      1.40 o 
  -1   3  10      561.61      560.93     10.78 o 
   0   3  10        0.94        1.40      1.61 o 
   1   3  10       84.21       76.81      4.30 o 
   2   3  10        8.00        5.49      1.83 o 
   3   3  10      210.56      212.85      6.20 o 
   4   3  10        8.92        9.77      2.34 o 
   5   3  10      275.62      284.45      9.20 o 
   6   3  10      151.87      131.06      7.24 o 
   7   3  10      184.08      189.40      8.65 o 
   8   3  10       78.46       93.81      7.04 o 
   9   3  10        0.06        0.00      4.47 o 
  10   3  10        2.79        2.86     10.97 o 
  -9   4  10       10.84       11.60      5.79 o 
  -8   4  10       20.30       15.85      5.75 o 
  -7   4  10        9.45        9.92      4.80 o 
  -6   4  10       73.37       70.76      8.12 o 
  -5   4  10       93.92       84.23      7.94 o 
  -4   4  10       56.60       62.98      4.55 o 
  -3   4  10        0.12        0.00      2.02 o 
  -2   4  10        0.71        0.00      2.11 o 
  -1   4  10      368.65      369.73      8.68 o 
   0   4  10      245.11      260.32      7.46 o 
   1   4  10        9.59        6.89      2.41 o 
   2   4  10       15.36       19.08      3.10 o 
   3   4  10       10.35       11.47      2.79 o 
   4   4  10        0.04        0.00      2.15 o 
   5   4  10        1.19        1.28      2.73 o 
   6   4  10        5.95        6.33      3.66 o 
   7   4  10       24.74       17.73      4.78 o 
   8   4  10       22.53       13.52      5.24 o 
  -7   5  10       28.43       24.43      6.56 o 
  -6   5  10       13.07       14.86      6.42 o 
  -5   5  10        8.78        8.57      3.39 o 
  -4   5  10        1.22        0.22      2.82 o 
  -3   5  10        2.74        4.21      3.06 o 
  -2   5  10      201.64      208.36      7.90 o 
  -1   5  10      366.67      391.29     10.19 o 
   0   5  10       17.56       14.97      3.30 o 
   1   5  10       27.38       19.05      3.50 o 
   2   5  10        0.05        1.23      2.61 o 
   3   5  10        0.66        0.00      2.56 o 
   4   5  10        4.85        2.63      3.41 o 
   5   5  10        5.11        7.30      4.98 o 
   6   5  10        6.29        3.12      5.45 o 
  -3   6  10        1.82        0.00      3.89 o 
  -2   6  10        9.59       10.94      4.41 o 
  -1   6  10        1.29        4.40      3.91 o 
   0   6  10        0.99        2.29      3.70 o 
   1   6  10        0.12        2.61      3.85 o 
   2   6  10        7.75       12.12      4.67 o 
 -12   1  11        3.45        1.65      4.63 o 
 -11   1  11       28.67       31.69      6.06 o 
 -10   1  11       22.89       28.29      5.41 o 
  -9   1  11      217.57      205.11     12.46 o 
  -8   1  11      482.41      483.85     22.85 o 
  -7   1  11      472.09      446.77     11.95 o 
  -6   1  11        3.04        1.71      2.02 o 
  -5   1  11      814.12      767.15     13.01 o 
  -4   1  11       41.75       47.51      2.20 o 
  -3   1  11     1215.07     1367.13     26.66 o 
  -2   1  11     3125.58     3364.66     48.51 o 
  -1   1  11      109.14      133.68      3.33 o 
   0   1  11      824.55      740.80     17.74 o 
   1   1  11        0.97        0.78      0.98 o 
   2   1  11       14.93       10.76      1.48 o 
   3   1  11       61.59       74.53      2.71 o 
   4   1  11     1362.79     1378.93     19.27 o 
   5   1  11       22.91       19.65      2.76 o 
   6   1  11      311.57      307.36      7.98 o 
   7   1  11        4.80        7.38      2.61 o 
   8   1  11        9.93       11.81      3.02 o 
   9   1  11      140.45      129.94     19.80 o 
  10   1  11       11.53       11.76      5.96 o 
  11   1  11        0.67        4.82      5.63 o 
 -11   2  11        0.30        0.00      4.83 o 
 -10   2  11        5.39        5.09      3.97 o 
  -9   2  11      139.79      109.28     37.36 o 
  -8   2  11       36.40       39.32      5.16 o 
  -7   2  11      240.06      218.61     11.08 o 
  -6   2  11        3.66        4.36      2.47 o 
  -5   2  11        1.13        1.29      1.40 o 
  -4   2  11      106.99      102.59      3.48 o 
  -3   2  11      153.73      145.75      3.85 o 
  -2   2  11       27.61       36.80      2.37 o 
  -1   2  11     2995.04     3278.69     26.17 o 
   0   2  11      786.90      812.95     10.10 o 
   1   2  11      308.49      317.04      5.35 o 
   2   2  11      413.31      393.40      6.27 o 
   3   2  11        8.11       10.99      1.78 o 
   4   2  11       55.62       54.24      3.31 o 
   5   2  11      108.94      121.17      5.47 o 
   6   2  11      177.58      173.50      6.98 o 
   7   2  11       56.37       68.48      5.01 o 
   8   2  11        4.76        3.88      2.91 o 
   9   2  11      199.98      197.28      8.30 o 
  10   2  11       11.31        9.10      6.57 o 
 -10   3  11       12.17       11.31      5.52 o 
  -9   3  11        5.19        6.30      4.86 o 
  -8   3  11        0.11        0.00      3.56 o 
  -7   3  11       21.02       15.39      4.74 o 
  -6   3  11       22.99       24.32      5.23 o 
  -5   3  11      107.02      110.67      4.90 o 
  -4   3  11       68.64       63.85      3.92 o 
  -3   3  11        0.23        0.00      1.68 o 
  -2   3  11       55.36       56.20      3.67 o 
  -1   3  11       13.18       14.69      2.40 o 
   0   3  11        0.52        1.49      1.62 o 
   1   3  11      249.32      229.66      6.30 o 
   2   3  11       12.95        7.27      1.94 o 
   3   3  11      145.85      144.41      5.32 o 
   4   3  11        2.48        3.59      2.12 o 
   5   3  11       22.16       23.59      4.03 o 
   6   3  11       36.24       35.32      4.86 o 
   7   3  11       51.43       57.16      5.87 o 
   8   3  11       35.01       23.27      4.80 o 
   9   3  11        0.12        3.95      4.31 o 
  10   3  11        3.25        6.68     10.97 o 
  -9   4  11       32.47       31.13      7.19 o 
  -8   4  11        4.35        5.48      4.86 o 
  -7   4  11       32.90       34.61      6.78 o 
  -6   4  11       76.81       75.67      8.43 o 
  -5   4  11        2.69        7.52      3.10 o 
  -4   4  11       29.02       35.50      3.90 o 
  -3   4  11        3.26        6.57      2.52 o 
  -2   4  11      240.39      232.30      7.23 o 
  -1   4  11      378.55      355.86      8.69 o 
   0   4  11        6.46        8.71      2.54 o 
   1   4  11       56.04       49.41      4.16 o 
   2   4  11      327.06      318.52      8.43 o 
   3   4  11        7.20       11.00      2.77 o 
   4   4  11        1.31        2.21      2.41 o 
   5   4  11        0.94        2.13      3.20 o 
   6   4  11        8.44        8.22      3.80 o 
   7   4  11        1.20        1.01      3.84 o 
   8   4  11       84.74       83.14      7.90 o 
  -7   5  11        1.24        0.00      4.45 o 
  -6   5  11        1.18        4.36      4.42 o 
  -5   5  11        9.97       12.29      4.22 o 
  -4   5  11        2.23        0.00      2.97 o 
  -3   5  11       10.50       12.56      3.36 o 
  -2   5  11      101.60      109.10      6.38 o 
  -1   5  11        7.27       11.40      3.39 o 
   0   5  11       36.52       33.80      5.10 o 
   1   5  11        1.01        0.00      2.56 o 
   2   5  11       10.61        8.64      3.15 o 
   3   5  11        0.04        1.10      2.83 o 
   4   5  11        2.88        3.24      3.49 o 
   5   5  11        0.01        0.11      4.80 o 
   6   5  11        0.05        0.84      5.41 o 
  -2   6  11        0.27        0.00      3.84 o 
  -1   6  11       21.95       23.41      4.97 o 
   0   6  11       11.69        9.49      4.31 o 
   1   6  11        8.09        5.17      3.81 o 
 -12   0  12        0.02        0.00      6.18 o 
 -11   0  12       22.25       38.14      9.09 o 
 -10   0  12        6.96        9.06      5.40 o 
  -9   0  12      100.29      101.05     21.94 o 
  -8   0  12        0.71        1.21      3.66 o 
  -7   0  12      100.60       99.45      9.03 o 
  -6   0  12     1800.74     1767.46     52.70 o 
  -5   0  12       32.06       31.74      5.22 o 
  -4   0  12      180.58      217.99      7.37 o 
  -3   0  12      168.63      173.37      5.30 o 
  -2   0  12     5641.52     6126.99    109.11 o 
  -1   0  12     2566.08     2719.63     50.60 o 
   0   0  12     1915.86     1996.61     40.68 o 
   1   0  12     3276.60     3211.34     46.54 o 
   2   0  12      148.48      155.96      6.33 o 
   3   0  12     2236.60     2205.35     24.96 o 
   4   0  12      173.03      185.56      8.31 o 
   5   0  12        9.39       10.12      3.11 o 
   6   0  12      626.83      606.91     15.60 o 
   7   0  12        2.08        3.03      3.28 o 
   8   0  12       82.83       82.14      7.70 o 
   9   0  12        5.96        8.13      4.77 o 
  10   0  12       46.16       53.89     13.83 o 
  11   0  12       16.41       11.45      8.58 o 
 -12   1  12        5.35        6.78      4.79 o 
 -11   1  12        0.75        0.65      3.77 o 
 -10   1  12       25.49       28.83      5.36 o 
  -9   1  12       12.75        5.81      3.58 o 
  -8   1  12       25.88       23.55      4.26 o 
  -7   1  12      458.86      451.59     17.54 o 
  -6   1  12      120.93      112.89      6.13 o 
  -5   1  12       27.66       26.86      3.50 o 
  -4   1  12      402.67      421.02     11.12 o 
  -3   1  12       37.06       38.14      2.15 o 
  -2   1  12       71.31       66.55      2.71 o 
  -1   1  12       79.19       63.95      2.57 o 
   0   1  12      819.36      858.34     10.46 o 
   1   1  12       14.21       12.73      1.57 o 
   2   1  12        7.29        8.24      1.40 o 
   3   1  12      421.74      399.19      6.63 o 
   4   1  12      212.72      205.50      6.12 o 
   5   1  12      124.53      127.01      5.34 o 
   6   1  12       26.38       25.90      3.35 o 
   7   1  12       69.58       70.92      4.92 o 
   8   1  12      114.86      128.67      6.44 o 
   9   1  12        7.74        8.16      3.32 o 
  10   1  12       20.53       15.39      6.30 o 
  11   1  12        4.10        6.34      5.70 o 
 -11   2  12        1.12        4.06      4.84 o 
 -10   2  12        9.69       11.90      5.13 o 
  -9   2  12      127.26      114.05      9.71 o 
  -8   2  12        5.43        9.74      3.56 o 
  -7   2  12      134.29      141.38     13.08 o 
  -6   2  12        0.51        1.98      2.41 o 
  -5   2  12       62.36       58.60      4.16 o 
  -4   2  12      376.54      414.01      6.67 o 
  -3   2  12      643.06      655.06      9.71 o 
  -2   2  12       71.30       56.59      2.74 o 
  -1   2  12       64.35       61.06      2.71 o 
   0   2  12      234.49      228.59      4.54 o 
   1   2  12      557.80      556.59      7.29 o 
   2   2  12       13.00       13.53      1.87 o 
   3   2  12       31.14       36.76      2.60 o 
   4   2  12        0.89        0.00      1.54 o 
   5   2  12       12.08       14.33      2.83 o 
   6   2  12       72.31       77.59      5.08 o 
   7   2  12        2.46        3.11      2.54 o 
   8   2  12        1.74        2.83      2.89 o 
   9   2  12       36.57       47.37      5.31 o 
  10   2  12       62.21       69.41     11.07 o 
 -10   3  12       78.52       80.98      9.79 o 
  -9   3  12       36.34       35.47      6.81 o 
  -8   3  12        0.15        0.00      3.66 o 
  -7   3  12       25.90       20.84      5.22 o 
  -6   3  12       88.61       93.85      8.25 o 
  -5   3  12       88.61       91.51      4.68 o 
  -4   3  12      108.40       99.44      5.79 o 
  -3   3  12       85.20       94.50      4.49 o 
  -2   3  12       60.71       51.97      3.63 o 
  -1   3  12      343.38      349.10      7.61 o 
   0   3  12      577.78      580.28      9.78 o 
   1   3  12        4.74        5.70      1.98 o 
   2   3  12      252.77      211.19      6.19 o 
   3   3  12       20.38       24.22      3.06 o 
   4   3  12       17.21       18.38      3.02 o 
   5   3  12        1.03        0.00      2.61 o 
   6   3  12        6.13        4.33      2.91 o 
   7   3  12        7.17        5.85      3.47 o 
   8   3  12      437.34      430.31     14.77 o 
   9   3  12       24.72       27.34      5.56 o 
  -9   4  12       26.94       31.72      7.40 o 
  -8   4  12        0.75        3.85      4.57 o 
  -7   4  12       21.19       23.61      5.84 o 
  -6   4  12        4.95        3.29      3.83 o 
  -5   4  12      110.57      104.64      6.77 o 
  -4   4  12        0.17        0.00      2.10 o 
  -3   4  12        6.23        4.20      2.42 o 
  -2   4  12        6.15        6.45      2.52 o 
  -1   4  12        1.69        3.93      2.34 o 
   0   4  12      109.63      106.59      5.54 o 
   1   4  12        2.97        3.09      2.28 o 
   2   4  12       87.99       83.55      5.14 o 
   3   4  12        0.29        1.57      2.21 o 
   4   4  12       11.19       11.88      3.21 o 
   5   4  12        6.11        9.30      3.86 o 
   6   4  12        1.03        0.00      3.46 o 
   7   4  12       29.98       36.83      6.05 o 
   8   4  12       27.70       26.92      6.02 o 
  -7   5  12        6.44        9.18      5.64 o 
  -6   5  12       21.95       16.70      5.73 o 
  -5   5  12       35.31       34.04      5.69 o 
  -4   5  12       30.31       27.56      4.30 o 
  -3   5  12       53.23       55.11      5.30 o 
  -2   5  12        0.26        1.38      2.69 o 
  -1   5  12      132.69      121.28      6.68 o 
   0   5  12        0.48        0.00      2.71 o 
   1   5  12        3.57        5.35      3.11 o 
   2   5  12        3.42        4.84      2.84 o 
   3   5  12        5.63        9.25      3.31 o 
   4   5  12        1.27        1.93      3.42 o 
   5   5  12       16.03       12.67      5.03 o 
   6   5  12        1.56        5.12      4.91 o 
  -1   6  12        0.00        0.00      3.68 o 
   0   6  12       11.48        9.78      4.59 o 
 -11   1  13       29.42       28.97      5.86 o 
 -10   1  13        0.59        2.32      3.69 o 
  -9   1  13       24.43       28.72      4.98 o 
  -8   1  13       47.97       40.76      5.12 o 
  -7   1  13       65.17       62.76      5.72 o 
  -6   1  13      250.59      223.06      8.51 o 
  -5   1  13      633.67      593.16     37.79 o 
  -4   1  13       58.02       63.90      2.80 o 
  -3   1  13      656.17      659.38     12.53 o 
  -2   1  13      775.92      706.40     14.96 o 
  -1   1  13      297.05      328.04      6.89 o 
   0   1  13     1887.75     1884.77     38.82 o 
   1   1  13      126.79      132.22      3.67 o 
   2   1  13       12.59       12.27      1.58 o 
   3   1  13      209.48      202.91      4.28 o 
   4   1  13       21.02       18.41      2.70 o 
   5   1  13      221.40      228.38      7.00 o 
   6   1  13       26.20       26.81      3.45 o 
   7   1  13       61.08       70.45      5.05 o 
   8   1  13        3.42        5.61      2.96 o 
   9   1  13      129.56      137.24      7.32 o 
  10   1  13       17.80       19.01      6.76 o 
  11   1  13        8.95       11.90      6.76 o 
 -11   2  13        0.62        3.91      4.75 o 
 -10   2  13       35.03       40.53      7.15 o 
  -9   2  13        2.46        3.51      3.96 o 
  -8   2  13      103.37      119.23      9.36 o 
  -7   2  13      268.08      229.21     14.43 o 
  -6   2  13        0.36        1.29      2.79 o 
  -5   2  13      141.10      135.69      5.02 o 
  -4   2  13      151.55      155.64      4.36 o 
  -3   2  13       31.83       33.69      2.38 o 
  -2   2  13      409.47      430.99      7.54 o 
  -1   2  13       76.53       83.42      3.14 o 
   0   2  13      524.19      574.41      8.63 o 
   1   2  13       32.08       37.13      2.48 o 
   2   2  13      740.12      717.36     15.82 o 
   3   2  13      325.90      318.28      6.11 o 
   4   2  13       50.68       56.05      4.04 o 
   5   2  13       30.87       37.63      3.89 o 
   6   2  13       13.24       11.59      3.06 o 
   7   2  13       29.23       38.78      4.36 o 
   8   2  13      109.83      100.09      6.41 o 
   9   2  13       52.82       54.71      5.70 o 
  10   2  13        1.71        1.63      6.17 o 
 -10   3  13        0.09        0.00      4.83 o 
  -9   3  13        0.12        0.00      4.11 o 
  -8   3  13        8.62        8.54      4.86 o 
  -7   3  13        3.85        1.51      4.03 o 
  -6   3  13        9.50        8.43      4.13 o 
  -5   3  13       46.18       47.59      4.55 o 
  -4   3  13      351.11      353.12      7.96 o 
  -3   3  13       65.74       64.66      4.33 o 
  -2   3  13        8.27        7.60      2.12 o 
  -1   3  13       94.79      102.26      4.62 o 
   0   3  13      110.17       94.62      4.60 o 
   1   3  13       54.99       45.64      3.64 o 
   2   3  13        0.35        1.43      1.87 o 
   3   3  13       19.58       22.32      3.04 o 
   4   3  13       35.41       36.83      4.58 o 
   5   3  13        3.85        6.61      3.20 o 
   6   3  13       21.63       14.16      3.95 o 
   7   3  13       11.93       10.99      3.89 o 
   8   3  13      109.34       98.02      7.76 o 
   9   3  13        6.24        7.80      4.68 o 
  -9   4  13        0.63        1.27      5.22 o 
  -8   4  13        5.18        4.65      4.76 o 
  -7   4  13        2.96        1.97      4.20 o 
  -6   4  13        4.21        3.88      3.99 o 
  -5   4  13      234.49      232.63      9.12 o 
  -4   4  13       46.16       56.07      4.59 o 
  -3   4  13       55.53       58.05      5.51 o 
  -2   4  13      101.68       98.59      5.46 o 
  -1   4  13        3.37        7.41      2.68 o 
   0   4  13      335.74      354.82      8.96 o 
   1   4  13      169.95      174.20      6.66 o 
   2   4  13        0.96        0.44      2.23 o 
   3   4  13       29.19       30.77      3.84 o 
   4   4  13       28.84       23.40      4.24 o 
   5   4  13        6.19        9.61      3.79 o 
   6   4  13        3.37        1.26      3.54 o 
   7   4  13       37.47       45.55      6.72 o 
   8   4  13       24.91       18.21      5.81 o 
  -6   5  13        5.41        4.91      4.94 o 
  -5   5  13        8.84        9.49      7.24 o 
  -4   5  13        8.67        9.18      3.48 o 
  -3   5  13       13.45       22.41      4.10 o 
  -2   5  13        1.43        2.46      2.84 o 
  -1   5  13       16.16       14.44      4.39 o 
   0   5  13      110.03      112.86      6.58 o 
   1   5  13       41.52       45.30      4.96 o 
   2   5  13        0.01        0.00      2.64 o 
   3   5  13       46.26       45.01      5.49 o 
   4   5  13        1.86        0.00      4.06 o 
   5   5  13        3.74        2.44      4.61 o 
 -11   0  14       41.91       44.01      9.23 o 
 -10   0  14        5.73        7.63      5.89 o 
  -9   0  14        0.98        0.00      4.21 o 
  -8   0  14      370.03      381.21     17.35 o 
  -7   0  14        0.36        0.00      3.19 o 
  -6   0  14     2049.32     1980.95    119.47 o 
  -5   0  14      336.45      315.14     22.18 o 
  -4   0  14      133.85      146.32      5.14 o 
  -3   0  14     1232.79     1161.15     20.31 o 
  -2   0  14      675.81      696.32     15.28 o 
  -1   0  14     2985.38     3170.48     63.47 o 
   0   0  14        0.03        1.77      1.58 o 
   1   0  14        0.17        2.73      1.68 o 
   2   0  14      433.24      416.35      8.38 o 
   3   0  14      675.03      650.74     14.68 o 
   4   0  14       81.56       77.79      8.33 o 
   5   0  14      143.28      145.96      8.17 o 
   6   0  14      927.76      966.68     20.55 o 
   7   0  14        1.41        2.79      3.64 o 
   8   0  14       81.00      102.57      9.45 o 
   9   0  14       39.75       34.68      6.73 o 
  10   0  14        9.99       12.40      9.06 o 
 -11   1  14        7.50        9.75      4.76 o 
 -10   1  14        0.03        1.48      3.55 o 
  -9   1  14        4.64        2.06      3.03 o 
  -8   1  14       12.79       16.36      3.96 o 
  -7   1  14      400.59      391.18     11.73 o 
  -6   1  14       69.02       66.76      5.46 o 
  -5   1  14        3.42        4.51      2.30 o 
  -4   1  14      982.04      955.53     15.91 o 
  -3   1  14       56.57       62.26      2.87 o 
  -2   1  14     1032.97     1088.51     18.79 o 
  -1   1  14       30.35       24.64      2.08 o 
   0   1  14      356.40      401.12      6.49 o 
   1   1  14      427.33      422.23      7.04 o 
   2   1  14      495.52      497.36      7.95 o 
   3   1  14      205.76      189.50      5.95 o 
   4   1  14        0.03        0.38      1.59 o 
   5   1  14       98.02      106.24      5.24 o 
   6   1  14       15.33       20.06      3.29 o 
   7   1  14        2.27        3.09      2.45 o 
   8   1  14       26.25       31.22      4.33 o 
   9   1  14        1.35        3.77      3.13 o 
  10   1  14        0.16        4.07      5.12 o 
 -11   2  14        4.20       10.82      5.92 o 
 -10   2  14       21.48       24.97      6.32 o 
  -9   2  14        6.37        7.61      4.57 o 
  -8   2  14      133.56      131.28     10.09 o 
  -7   2  14      214.20      191.72     13.26 o 
  -6   2  14      476.94      448.63     22.74 o 
  -5   2  14       72.50       74.95      6.97 o 
  -4   2  14       22.99       18.38      2.44 o 
  -3   2  14      236.61      214.57      5.61 o 
  -2   2  14       46.96       44.23      3.10 o 
  -1   2  14      163.06      149.33      4.86 o 
   0   2  14      340.27      335.57      8.48 o 
   1   2  14      123.85      125.03      4.24 o 
   2   2  14        0.54        0.97      1.41 o 
   3   2  14      249.03      228.11      6.05 o 
   4   2  14       45.97       44.28      3.90 o 
   5   2  14       13.07       13.87      3.01 o 
   6   2  14        5.32        4.96      2.51 o 
   7   2  14        7.64        9.34      3.09 o 
   8   2  14       13.68       14.81      3.83 o 
   9   2  14        4.35       10.19      4.06 o 
  10   2  14        1.95        1.19      6.30 o 
 -10   3  14       30.63       36.53      7.43 o 
  -9   3  14        1.37        2.71      4.46 o 
  -8   3  14       44.27       45.30      7.52 o 
  -7   3  14        0.49        1.43      3.66 o 
  -6   3  14       24.77       12.74      4.36 o 
  -5   3  14       24.67       22.69      5.13 o 
  -4   3  14      389.10      377.43      8.38 o 
  -3   3  14      219.37      223.49      9.13 o 
  -2   3  14        7.30        9.50      2.24 o 
  -1   3  14      266.00      277.19      7.11 o 
   0   3  14       10.45        9.60      2.30 o 
   1   3  14     1344.98     1298.72     16.43 o 
   2   3  14        1.24        3.86      2.12 o 
   3   3  14        0.01        0.00      1.98 o 
   4   3  14       56.14       72.56      5.91 o 
   5   3  14        0.11        1.92      2.85 o 
   6   3  14        1.52        2.00      2.97 o 
   7   3  14        8.79        7.66      3.62 o 
   8   3  14        9.05        8.24      4.38 o 
   9   3  14       24.99       21.15      5.81 o 
  -8   4  14        5.37        9.18      5.10 o 
  -7   4  14       30.21       36.53      7.05 o 
  -6   4  14       30.39       23.50      5.96 o 
  -5   4  14        6.05        7.83      4.47 o 
  -4   4  14        5.44        5.13      2.73 o 
  -3   4  14       25.49       29.93      3.74 o 
  -2   4  14       37.65       40.00      4.09 o 
  -1   4  14       35.97       41.93      4.16 o 
   0   4  14       54.53       49.00      4.41 o 
   1   4  14      249.19      233.72      7.61 o 
   2   4  14      193.94      178.02      6.84 o 
   3   4  14        1.29        4.85      2.83 o 
   4   4  14        4.56        1.98      3.19 o 
   5   4  14        9.45       12.86      4.06 o 
   6   4  14        1.36        3.47      3.86 o 
   7   4  14       14.41       12.78      5.17 o 
  -6   5  14        0.67        3.78      4.98 o 
  -5   5  14        3.88        8.85      5.36 o 
  -4   5  14        7.30       12.24      3.61 o 
  -3   5  14       14.07       14.05      3.70 o 
  -2   5  14        9.78        8.04      3.39 o 
  -1   5  14        0.00        0.00      2.60 o 
   0   5  14       22.11       18.99      3.76 o 
   1   5  14       82.01       77.69      5.93 o 
   2   5  14        1.35        1.78      2.75 o 
   3   5  14        1.36        1.84      3.39 o 
   4   5  14       31.83       36.41      6.21 o 
   5   5  14        0.25        0.10      4.61 o 
 -11   1  15       13.81       11.26      4.98 o 
 -10   1  15        0.12        1.20      4.27 o 
  -9   1  15       48.57       59.77      6.51 o 
  -8   1  15        3.29        0.83      3.10 o 
  -7   1  15      635.75      599.08     18.54 o 
  -6   1  15       84.12       77.89      6.20 o 
  -5   1  15      673.75      673.14     25.26 o 
  -4   1  15      110.46      101.97      3.62 o 
  -3   1  15      376.67      381.02      8.99 o 
  -2   1  15       74.63       65.44      3.00 o 
  -1   1  15       31.00       30.76      2.34 o 
   0   1  15     2570.78     2612.21     27.50 o 
   1   1  15      641.34      654.57     13.41 o 
   2   1  15       20.70       17.12      1.96 o 
   3   1  15      577.08      544.07     10.93 o 
   4   1  15        0.24        0.00      1.77 o 
   5   1  15        0.88        0.61      1.86 o 
   6   1  15      134.85      152.31      6.78 o 
   7   1  15       15.16       16.23      3.37 o 
   8   1  15        5.91       11.05      3.48 o 
   9   1  15        3.07        4.24      3.28 o 
  10   1  15        0.08        0.45      5.02 o 
 -11   2  15        2.27        3.01      5.54 o 
 -10   2  15       19.57       13.53      5.57 o 
  -9   2  15        5.04        3.97      4.49 o 
  -8   2  15       26.08       18.96      5.13 o 
  -7   2  15       81.31       93.63      9.41 o 
  -6   2  15       85.34       85.64      7.79 o 
  -5   2  15     1246.00     1157.16     22.75 o 
  -4   2  15      350.38      353.04      7.23 o 
  -3   2  15      143.94      154.46      5.10 o 
  -2   2  15      180.72      179.71      5.46 o 
  -1   2  15        3.34        2.73      1.63 o 
   0   2  15        0.15        0.00      1.34 o 
   1   2  15        1.46        0.00      1.47 o 
   2   2  15        7.67        6.48      1.74 o 
   3   2  15       52.19       45.11      3.85 o 
   4   2  15      218.12      215.33      7.10 o 
   5   2  15      109.72      114.92      5.88 o 
   6   2  15       30.78       31.44      4.11 o 
   7   2  15       46.43       54.89      5.15 o 
   8   2  15       25.60       21.97      4.33 o 
   9   2  15        0.98        0.00      3.38 o 
  10   2  15       15.32       16.57      8.01 o 
 -10   3  15       16.32       22.46      6.79 o 
  -9   3  15        1.60        1.36      4.57 o 
  -8   3  15       14.28       16.67      5.38 o 
  -7   3  15        4.55        2.03      3.49 o 
  -6   3  15        5.29        7.27      4.06 o 
  -5   3  15        0.16        0.00      2.84 o 
  -4   3  15        0.02        0.08      2.05 o 
  -3   3  15      123.91      126.29      5.45 o 
  -2   3  15        0.55        0.51      1.78 o 
  -1   3  15       57.70       56.21      4.00 o 
   0   3  15        6.62        6.19      2.16 o 
   1   3  15       35.80       25.92      5.45 o 
   2   3  15       60.79       67.81      4.43 o 
   3   3  15       13.01       11.89      2.99 o 
   4   3  15        9.19        7.37      3.12 o 
   5   3  15       20.07       19.20      4.24 o 
   6   3  15       12.19       11.50      3.85 o 
   7   3  15        0.00        2.14      3.41 o 
   8   3  15        0.06        0.00      3.90 o 
   9   3  15       20.30       19.62      5.86 o 
  -8   4  15        5.06        4.13      4.52 o 
  -7   4  15       63.23       68.37      8.78 o 
  -6   4  15        4.37        4.84      4.57 o 
  -5   4  15       10.44        8.50      4.53 o 
  -4   4  15        7.73        3.87      2.55 o 
  -3   4  15       14.02       17.83      3.32 o 
  -2   4  15       95.72       95.83      5.53 o 
  -1   4  15       48.10       49.77      4.49 o 
   0   4  15       52.17       51.38      4.51 o 
   1   4  15       50.74       39.17      4.24 o 
   2   4  15       12.53       10.44      2.86 o 
   3   4  15       81.52       82.65      6.04 o 
   4   4  15       17.52       20.96      4.41 o 
   5   4  15        0.17        1.37      3.34 o 
   6   4  15        0.60        1.63      3.81 o 
   7   4  15        6.60        7.40      5.10 o 
  -6   5  15        0.04        4.15      5.57 o 
  -5   5  15        9.44       12.07      6.05 o 
  -4   5  15       11.59       17.28      4.15 o 
  -3   5  15       13.05       15.91      3.94 o 
  -2   5  15        9.14       10.92      3.64 o 
  -1   5  15        0.01        0.42      2.78 o 
   0   5  15       12.47        9.74      3.43 o 
   1   5  15       19.73       28.21      4.34 o 
   2   5  15        0.72        0.00      2.83 o 
   3   5  15       12.66       15.03      4.77 o 
   4   5  15        5.88        4.32      4.64 o 
 -11   0  16       25.53       35.56      9.23 o 
 -10   0  16       46.60       48.28      9.61 o 
  -9   0  16        0.08        2.35      4.69 o 
  -8   0  16        1.80        3.82      4.38 o 
  -7   0  16       14.22       10.57      4.88 o 
  -6   0  16        0.21        0.60      3.09 o 
  -5   0  16      808.69      772.08     56.75 o 
  -4   0  16      293.97      314.25     10.95 o 
  -3   0  16      507.10      496.17     16.40 o 
  -2   0  16      156.40      135.96      5.54 o 
  -1   0  16      801.83      825.02     21.24 o 
   0   0  16      149.16      175.72      6.29 o 
   1   0  16      222.48      236.43      8.30 o 
   2   0  16     1718.72     1736.53     34.83 o 
   3   0  16      764.98      746.76     16.51 o 
   4   0  16      103.96      104.45      7.32 o 
   5   0  16      252.30      245.11     10.64 o 
   6   0  16        4.72        4.51      3.63 o 
   7   0  16       24.39       34.13      8.94 o 
   8   0  16       74.22       77.13     10.37 o 
   9   0  16        7.13        9.32      5.03 o 
  10   0  16        1.16        0.26      5.96 o 
 -11   1  16        4.71        4.45      4.16 o 
 -10   1  16       36.85       45.59      6.33 o 
  -9   1  16        0.87        0.27      3.17 o 
  -8   1  16       36.14       38.35      5.32 o 
  -7   1  16        5.73        1.66      2.72 o 
  -6   1  16       67.35       67.16      6.38 o 
  -5   1  16        6.57        6.87      2.96 o 
  -4   1  16        0.19        0.29      1.39 o 
  -3   1  16       13.06       14.36      1.99 o 
  -2   1  16        1.74        1.24      1.30 o 
  -1   1  16      262.05      246.96      5.36 o 
   0   1  16        1.70        0.10      1.36 o 
   1   1  16      406.65      415.72      6.82 o 
   2   1  16        1.12        0.36      1.30 o 
   3   1  16       37.10       42.00      3.71 o 
   4   1  16       63.38       69.33      4.60 o 
   5   1  16       44.08       44.59      4.25 o 
   6   1  16        1.11        0.78      2.32 o 
   7   1  16       15.07       12.60      3.25 o 
   8   1  16        4.53        3.92      3.19 o 
   9   1  16        0.12        0.29      3.15 o 
  10   1  16       32.58       36.78      7.29 o 
 -10   2  16       16.54       18.63      6.12 o 
  -9   2  16       47.59       42.97      7.52 o 
  -8   2  16        3.21        5.04      4.77 o 
  -7   2  16       18.78       14.46      4.63 o 
  -6   2  16       37.56       38.89      5.94 o 
  -5   2  16      163.42      159.95      9.33 o 
  -4   2  16        3.16        4.42      1.96 o 
  -3   2  16       76.61       71.57      3.98 o 
  -2   2  16      256.29      247.60      8.84 o 
  -1   2  16      128.54      121.33      4.73 o 
   0   2  16      113.66       99.81      9.01 o 
   1   2  16       49.83       49.86      3.49 o 
   2   2  16       86.09       81.69      4.14 o 
   3   2  16      392.58      362.64     10.51 o 
   4   2  16        0.01        1.05      2.11 o 
   5   2  16       40.00       40.72      4.27 o 
   6   2  16       47.77       54.77      4.97 o 
   7   2  16       10.18       10.14      3.31 o 
   8   2  16        0.67        1.87      3.26 o 
   9   2  16        0.05        0.00      3.61 o 
  -9   3  16       14.65       15.65      5.98 o 
  -8   3  16      101.66       97.87      9.79 o 
  -7   3  16       11.11       14.24      5.03 o 
  -6   3  16        9.14        7.49      3.93 o 
  -5   3  16        4.83        4.53      3.56 o 
  -4   3  16      201.05      210.26      6.69 o 
  -3   3  16      325.09      318.66      8.01 o 
  -2   3  16        7.58        5.03      2.30 o 
  -1   3  16       46.42       50.60      4.31 o 
   0   3  16        0.81        0.87      1.80 o 
   1   3  16      197.10      181.42      6.73 o 
   2   3  16      875.52      875.39     13.98 o 
   3   3  16      127.89      121.72      6.99 o 
   4   3  16        2.01        6.96      3.14 o 
   5   3  16       12.81       13.60      3.78 o 
   6   3  16        5.32        8.36      3.70 o 
   7   3  16        0.30        0.00      3.31 o 
   8   3  16        4.64        5.64      4.47 o 
  -8   4  16        0.23        0.00      4.45 o 
  -7   4  16       13.60       27.02      6.63 o 
  -6   4  16       42.77       37.75      7.42 o 
  -5   4  16       11.09       17.15      5.69 o 
  -4   4  16       85.96       83.08      6.60 o 
  -3   4  16       55.48       59.84      4.87 o 
  -2   4  16       12.84       13.81      3.12 o 
  -1   4  16        0.04        0.41      2.35 o 
   0   4  16       15.48       12.64      3.10 o 
   1   4  16       19.17       25.39      3.74 o 
   2   4  16        1.08        2.19      2.63 o 
   3   4  16        0.69        0.00      2.80 o 
   4   4  16       36.75       35.35      5.25 o 
   5   4  16       17.51       19.73      4.89 o 
   6   4  16        0.44        0.00      4.08 o 
   7   4  16        0.23        0.00      4.86 o 
  -5   5  16        4.30        7.07      5.81 o 
  -4   5  16        0.70        2.20      4.05 o 
  -3   5  16        1.59        0.00      3.08 o 
  -2   5  16        1.56        1.54      3.73 o 
  -1   5  16       19.61       23.12      4.13 o 
   0   5  16       32.91       38.05      4.77 o 
   1   5  16        3.99        5.28      3.32 o 
   2   5  16        0.00        2.20      3.11 o 
   3   5  16        6.15        8.84      4.46 o 
   4   5  16        0.10        0.00      4.36 o 
 -11   1  17        5.80        5.80      4.47 o 
 -10   1  17        0.45        2.70      3.87 o 
  -9   1  17      103.32      108.22      8.34 o 
  -8   1  17        1.10        1.05      2.95 o 
  -7   1  17      142.52      145.60      8.13 o 
  -6   1  17      552.09      503.44     13.16 o 
  -5   1  17       37.13       37.04      4.55 o 
  -4   1  17     1065.57     1029.93     20.23 o 
  -3   1  17       93.77       93.70      4.06 o 
  -2   1  17        1.37        1.58      1.39 o 
  -1   1  17       17.91       15.65      2.10 o 
   0   1  17      684.98      649.35      9.94 o 
   1   1  17      231.81      212.83      9.99 o 
   2   1  17       95.39       92.10      4.74 o 
   3   1  17       22.97       24.48      3.18 o 
   4   1  17      189.64      189.99      6.86 o 
   5   1  17      152.41      154.91      6.57 o 
   6   1  17       25.64       29.02      4.01 o 
   7   1  17       15.90       12.99      3.47 o 
   8   1  17       17.91       19.31      4.13 o 
   9   1  17        1.71        3.97      3.53 o 
  10   1  17        0.84        0.00      3.69 o 
 -10   2  17        3.96        4.68      4.49 o 
  -9   2  17        0.98        0.00      3.84 o 
  -8   2  17        0.73        3.25      3.99 o 
  -7   2  17       32.45       33.53      6.05 o 
  -6   2  17       33.96       41.66      6.23 o 
  -5   2  17       66.92       67.31      7.15 o 
  -4   2  17       53.24       50.86      3.66 o 
  -3   2  17       33.18       35.95      3.27 o 
  -2   2  17     1163.31     1144.25     13.32 o 
  -1   2  17      250.30      235.28      6.57 o 
   0   2  17      250.01      194.61     26.00 o 
   1   2  17       42.01       47.36      3.54 o 
   2   2  17      246.17      240.51      7.27 o 
   3   2  17      151.87      135.83      6.69 o 
   4   2  17       53.53       53.17      5.22 o 
   5   2  17       33.51       35.79      4.77 o 
   6   2  17        0.93        0.00      2.62 o 
   7   2  17        3.02        6.70      3.56 o 
   8   2  17        0.44        0.54      3.74 o 
   9   2  17        5.66        9.50      5.10 o 
  -9   3  17       11.32       11.46      5.42 o 
  -8   3  17        5.87        8.50      4.84 o 
  -7   3  17        0.54        0.03      3.56 o 
  -6   3  17        1.44        3.49      3.94 o 
  -5   3  17      243.73      234.47     12.02 o 
  -4   3  17       53.08       54.20      4.23 o 
  -3   3  17      226.91      232.22      7.06 o 
  -2   3  17      157.87      136.08      5.68 o 
  -1   3  17       67.12       68.92      4.53 o 
   0   3  17       20.19       16.30      2.78 o 
   1   3  17        0.48        0.62      2.07 o 
   2   3  17       33.77       27.68      3.94 o 
   3   3  17      132.27      117.71      7.14 o 
   4   3  17       67.19       68.80      6.30 o 
   5   3  17        2.61        3.22      3.27 o 
   6   3  17        0.06        1.40      3.35 o 
   7   3  17        2.05        0.95      3.76 o 
   8   3  17        0.00        0.11      4.53 o 
  -8   4  17       22.91       24.89      6.99 o 
  -7   4  17        5.48        7.82      5.07 o 
  -6   4  17        0.01        0.00      4.13 o 
  -5   4  17        2.14        2.90      4.31 o 
  -4   4  17        3.32        8.11      3.04 o 
  -3   4  17        3.14        1.62      2.59 o 
  -2   4  17       50.10       65.81      5.53 o 
  -1   4  17        3.53        0.96      2.56 o 
   0   4  17       34.50       26.41      3.88 o 
   1   4  17        8.62       15.34      3.39 o 
   2   4  17        8.86        7.07      3.34 o 
   3   4  17      149.29      147.05      8.60 o 
   4   4  17        3.98        2.51      3.65 o 
   5   4  17        2.31        3.60      4.20 o 
   6   4  17        0.01        3.92      4.58 o 
  -5   5  17        6.03        2.54      5.75 o 
  -4   5  17        3.78        0.81      4.01 o 
  -3   5  17        4.67        4.32      4.04 o 
  -2   5  17        1.95        0.00      3.02 o 
  -1   5  17       19.17       16.75      3.85 o 
   0   5  17        5.31       10.35      3.57 o 
   1   5  17        0.24        0.00      2.75 o 
   2   5  17       33.82       36.82      5.27 o 
   3   5  17       13.51       15.01      4.77 o 
 -11   0  18        0.48        3.27      5.72 o 
 -10   0  18       67.90       73.28     10.96 o 
  -9   0  18        1.39        3.40      5.22 o 
  -8   0  18       66.99       66.29      9.42 o 
  -7   0  18       28.51       32.37      7.20 o 
  -6   0  18      357.13      356.77     26.23 o 
  -5   0  18     1143.62     1104.02     84.65 o 
  -4   0  18     1168.20     1197.43     34.24 o 
  -3   0  18     1249.73     1195.23     65.17 o 
  -2   0  18      351.09      353.28     13.97 o 
  -1   0  18      967.37      773.45    205.51 o 
   0   0  18      135.71      116.71      5.72 o 
   1   0  18       13.95       11.57      2.66 o 
   2   0  18      541.42      537.92     14.40 o 
   3   0  18       33.46       29.80      4.89 o 
   4   0  18        0.38        0.00      2.81 o 
   5   0  18       28.25       27.79      5.30 o 
   6   0  18       56.96       63.15      7.28 o 
   7   0  18       73.84       82.36      8.61 o 
   8   0  18       58.26       74.16      8.78 o 
   9   0  18        0.80        3.54      4.84 o 
 -11   1  18        1.62        4.43      5.29 o 
 -10   1  18       10.75       14.22      4.77 o 
  -9   1  18        7.49        8.69      4.34 o 
  -8   1  18       85.78       83.89      7.21 o 
  -7   1  18       15.02       10.81      3.50 o 
  -6   1  18        0.15        0.36      2.54 o 
  -5   1  18      380.17      364.67     10.94 o 
  -4   1  18      124.59      120.40      4.26 o 
  -3   1  18       50.19       52.75      3.19 o 
  -2   1  18       47.58       48.74      3.09 o 
  -1   1  18      122.38      115.16      9.49 o 
   0   1  18      147.23      138.95      4.44 o 
   1   1  18        8.93        8.78      1.88 o 
   2   1  18        1.37        1.30      1.86 o 
   3   1  18        5.88        7.20      2.37 o 
   4   1  18      123.98      111.13      5.77 o 
   5   1  18       50.33       52.12      4.69 o 
   6   1  18       19.15       26.49      3.89 o 
   7   1  18        3.22        0.00      2.76 o 
   8   1  18       20.10       17.48      4.16 o 
   9   1  18        0.00        0.02      3.25 o 
 -10   2  18       14.96       14.97      5.49 o 
  -9   2  18        0.46        0.09      3.83 o 
  -8   2  18       12.51       13.15      5.22 o 
  -7   2  18        0.86        1.31      3.46 o 
  -6   2  18       41.24       38.81      6.42 o 
  -5   2  18       85.87       74.61      7.70 o 
  -4   2  18       75.24       69.15      4.11 o 
  -3   2  18      105.63      110.84      5.94 o 
  -2   2  18       62.82       56.92      3.97 o 
  -1   2  18      850.24      781.84     17.79 o 
   0   2  18       36.89       25.00      4.11 o 
   1   2  18        9.01        7.40      2.21 o 
   2   2  18      252.92      257.89      9.57 o 
   3   2  18        7.17        6.13      2.87 o 
   4   2  18      159.44      145.26      7.44 o 
   5   2  18       22.21       24.52      4.32 o 
   6   2  18       11.51        8.29      3.51 o 
   7   2  18        7.45       10.50      4.14 o 
   8   2  18       18.21       16.67      5.05 o 
   9   2  18        3.86        6.34      5.20 o 
  -9   3  18        5.77        3.10      5.04 o 
  -8   3  18       43.41       45.24      7.62 o 
  -7   3  18       17.42       19.21      5.68 o 
  -6   3  18       19.96       20.45      5.64 o 
  -5   3  18       28.09       39.22      6.68 o 
  -4   3  18       52.61       52.74      5.23 o 
  -3   3  18      279.73      273.55      7.73 o 
  -2   3  18       62.63       50.40      4.19 o 
  -1   3  18      218.01      250.71      7.44 o 
   0   3  18       72.41       78.37      4.85 o 
   1   3  18       13.54       18.13      3.40 o 
   2   3  18        1.16        0.79      2.45 o 
   3   3  18      289.59      259.97      9.79 o 
   4   3  18       44.32       56.63      6.06 o 
   5   3  18       28.27       30.56      5.17 o 
   6   3  18        1.99        5.53      3.95 o 
   7   3  18        2.72        6.81      4.28 o 
   8   3  18        0.03        1.03      4.76 o 
  -7   4  18        5.60        6.29      5.38 o 
  -6   4  18        0.82        0.00      4.21 o 
  -5   4  18       25.45       21.38      6.32 o 
  -4   4  18        0.89        0.00      3.04 o 
  -3   4  18        0.18        0.00      2.57 o 
  -2   4  18        5.55        9.67      3.10 o 
  -1   4  18       28.08       33.08      4.22 o 
   0   4  18        4.87        5.55      2.74 o 
   1   4  18       28.79       30.77      4.13 o 
   2   4  18        7.74        6.18      3.57 o 
   3   4  18        1.13        0.18      3.21 o 
   4   4  18       33.60       30.05      5.55 o 
   5   4  18        0.00        0.00      3.99 o 
   6   4  18        0.40        0.08      4.33 o 
  -4   5  18        1.41        4.48      5.81 o 
  -3   5  18       12.69       15.26      4.30 o 
  -2   5  18        0.00        0.04      3.03 o 
  -1   5  18        0.00        0.29      3.06 o 
   0   5  18        0.13        3.22      3.22 o 
   1   5  18        0.37        1.01      3.23 o 
   2   5  18        3.58        5.42      4.17 o 
   3   5  18        0.35        0.00      3.78 o 
 -10   1  19        0.57        1.34      4.16 o 
  -9   1  19      107.40      106.83      8.64 o 
  -8   1  19        4.69        7.96      3.80 o 
  -7   1  19       11.05       17.95      4.22 o 
  -6   1  19       12.12       22.55      4.31 o 
  -5   1  19       89.12       89.07      6.40 o 
  -4   1  19       41.15       38.71      4.56 o 
  -3   1  19       44.50       44.31      3.08 o 
  -2   1  19      235.98      222.55      7.37 o 
  -1   1  19       21.99       18.16      3.12 o 
   0   1  19      489.84      478.81      8.86 o 
   1   1  19       55.26       53.10      3.29 o 
   2   1  19      308.66      294.29      9.66 o 
   3   1  19      147.77      142.41      6.13 o 
   4   1  19       95.61       94.04      5.59 o 
   5   1  19      468.11      482.91     11.34 o 
   6   1  19        3.61        4.34      2.75 o 
   7   1  19        3.91        5.32      3.12 o 
   8   1  19        0.86        3.97      3.44 o 
   9   1  19        4.16        7.16      3.89 o 
 -10   2  19        1.05        1.16      4.63 o 
  -9   2  19        3.45        6.08      4.42 o 
  -8   2  19        3.83        4.58      4.18 o 
  -7   2  19        0.04        0.00      3.63 o 
  -6   2  19       72.72       61.89      7.50 o 
  -5   2  19        0.03        0.00      3.28 o 
  -4   2  19       76.03       82.94      5.63 o 
  -3   2  19      559.32      515.00     16.33 o 
  -2   2  19      482.23      473.70      9.20 o 
  -1   2  19      116.62      111.18      4.99 o 
   0   2  19       21.54       22.49      3.01 o 
   1   2  19       10.93       12.57      2.54 o 
   2   2  19        8.33        7.02      2.98 o 
   3   2  19      253.08      245.57      9.16 o 
   4   2  19      119.05      121.46      7.20 o 
   5   2  19       58.67       54.87      5.75 o 
   6   2  19       26.61       25.13      4.70 o 
   7   2  19       19.27       25.46      5.06 o 
   8   2  19        1.78        5.81      4.28 o 
  -9   3  19        4.45        5.51      5.25 o 
  -8   3  19       46.04       48.10      8.05 o 
  -7   3  19        0.27        0.00      4.18 o 
  -6   3  19        5.63        5.81      4.22 o 
  -5   3  19        0.59        0.00      3.39 o 
  -4   3  19        0.35        0.00      2.63 o 
  -3   3  19       70.25       80.17      5.05 o 
  -2   3  19       89.82       99.75      5.37 o 
  -1   3  19        2.34        2.05      2.20 o 
   0   3  19        0.02        0.00      2.05 o 
   1   3  19       79.41       73.06      4.88 o 
   2   3  19        8.21       12.72      3.59 o 
   3   3  19        3.62        9.05      3.43 o 
   4   3  19        0.44        1.17      3.05 o 
   5   3  19       44.19       49.75      6.10 o 
   6   3  19        7.87       12.53      4.62 o 
   7   3  19        3.86        3.93      4.64 o 
  -7   4  19        0.34        0.56      5.22 o 
  -6   4  19       16.38       18.73      6.26 o 
  -5   4  19        8.45       11.35      5.77 o 
  -4   4  19        3.36        0.00      3.79 o 
  -3   4  19       10.94       17.85      3.69 o 
  -2   4  19       67.50       77.09      5.59 o 
  -1   4  19        6.77       10.34      3.25 o 
   0   4  19        7.24        3.31      2.81 o 
   1   4  19       10.71       13.87      3.75 o 
   2   4  19        6.03       10.21      4.00 o 
   3   4  19        5.89        7.83      3.67 o 
   4   4  19        0.42        0.41      3.82 o 
   5   4  19       20.78       22.02      5.55 o 
  -3   5  19       11.62       13.04      4.99 o 
  -2   5  19        0.07        0.38      3.48 o 
  -1   5  19        0.04        0.00      3.12 o 
   0   5  19        0.42        1.00      3.26 o 
   1   5  19        5.80        6.66      3.81 o 
   2   5  19        2.76        6.01      4.32 o 
 -10   0  20       80.59       83.12     11.63 o 
  -9   0  20        6.78        4.53      5.36 o 
  -8   0  20       43.16       59.07      9.37 o 
  -7   0  20       41.80       38.17      7.67 o 
  -6   0  20       58.26       71.16      9.03 o 
  -5   0  20      362.67      316.52     15.16 o 
  -4   0  20      294.36      278.99     13.81 o 
  -3   0  20     1128.13     1157.71     39.58 o 
  -2   0  20       79.72       74.12      5.36 o 
  -1   0  20      782.73      690.20     91.39 o 
   0   0  20       18.65       15.15      3.10 o 
   1   0  20       50.28       40.15      5.30 o 
   2   0  20       89.31       85.93      7.16 o 
   3   0  20        7.32        7.63      3.58 o 
   4   0  20      130.97      124.93      8.66 o 
   5   0  20        3.45        0.24      3.09 o 
   6   0  20       15.18       18.44      5.41 o 
   7   0  20        2.90        3.74      4.39 o 
   8   0  20       41.56       53.22      8.31 o 
   9   0  20        0.71        4.81      5.25 o 
 -10   1  20        2.05        5.06      4.57 o 
  -9   1  20        6.35        3.55      4.66 o 
  -8   1  20       16.14       16.49      4.47 o 
  -7   1  20        3.67        4.02      3.34 o 
  -6   1  20        1.26        2.04      2.85 o 
  -5   1  20       44.69       44.00      5.18 o 
  -4   1  20       13.39       11.24      3.38 o 
  -3   1  20      514.13      525.26     12.16 o 
  -2   1  20       25.03       23.56      2.62 o 
  -1   1  20       27.40       19.15      5.17 o 
   0   1  20       47.87       48.25      3.32 o 
   1   1  20        8.44        9.93      2.44 o 
   2   1  20       13.77       15.48      2.90 o 
   3   1  20        8.31        9.58      2.79 o 
   4   1  20        8.17        8.72      2.77 o 
   5   1  20        0.35        0.87      2.37 o 
   6   1  20       60.72       73.48      5.82 o 
   7   1  20       33.49       31.26      4.79 o 
   8   1  20        3.21        4.93      3.70 o 
   9   1  20        5.60        4.96      3.82 o 
  -9   2  20        0.00        1.64      4.08 o 
  -8   2  20        0.17        0.00      3.76 o 
  -7   2  20      114.84      108.76      9.90 o 
  -6   2  20        1.62        2.34      3.66 o 
  -5   2  20       20.58       24.00      5.51 o 
  -4   2  20        0.05        0.11      2.91 o 
  -3   2  20       32.58       29.69      3.38 o 
  -2   2  20       43.79       47.00      3.90 o 
  -1   2  20        3.53        1.51      2.02 o 
   0   2  20       76.40       68.38      4.41 o 
   1   2  20        6.28        8.16      2.77 o 
   2   2  20      221.91      212.92      8.55 o 
   3   2  20        8.35        9.45      3.28 o 
   4   2  20       79.68       80.42      6.43 o 
   5   2  20      184.83      169.28      8.65 o 
   6   2  20        0.16        1.64      3.27 o 
   7   2  20        0.09        1.12      3.79 o 
   8   2  20        2.27        0.92      4.27 o 
  -8   3  20       11.40       11.66      5.56 o 
  -7   3  20        2.03        1.23      4.57 o 
  -6   3  20       20.04       14.82      5.54 o 
  -5   3  20       60.33       60.46      8.06 o 
  -4   3  20       72.90       73.60      8.25 o 
  -3   3  20       28.63       32.98      3.95 o 
  -2   3  20       21.44       19.82      3.37 o 
  -1   3  20       35.68       28.97      3.80 o 
   0   3  20       75.48       69.52     10.07 o 
   1   3  20       23.29       23.50      3.95 o 
   2   3  20       56.61       53.86      5.68 o 
   3   3  20       32.43       27.52      4.73 o 
   4   3  20      161.57      149.31      8.56 o 
   5   3  20       30.63       27.39      5.23 o 
   6   3  20        1.55        4.42      4.25 o 
   7   3  20        1.99        0.31      4.43 o 
  -6   4  20        9.78        8.93      6.07 o 
  -5   4  20        3.67        2.53      4.91 o 
  -4   4  20       22.56       24.72      6.70 o 
  -3   4  20        0.04        1.04      2.96 o 
  -2   4  20       63.63       72.65      5.70 o 
  -1   4  20       11.96       14.50      3.55 o 
   0   4  20       16.20       18.32      3.77 o 
   1   4  20        6.47        4.65      3.36 o 
   2   4  20       19.67       21.81      4.64 o 
   3   4  20        3.04        2.17      3.37 o 
   4   4  20       25.06       25.88      5.56 o 
   5   4  20        0.09        0.00      4.66 o 
  -2   5  20        7.20        6.38      3.76 o 
  -1   5  20        3.71        5.41      3.90 o 
   0   5  20        2.74        3.88      3.59 o 
   1   5  20        0.44        0.00      3.82 o 
 -10   1  21       13.75       13.76      5.94 o 
  -9   1  21       12.91       12.57      5.19 o 
  -8   1  21       35.85       29.65      6.49 o 
  -7   1  21       36.14       37.60      6.69 o 
  -6   1  21       22.65       18.84      5.19 o 
  -5   1  21       90.29       83.14      6.56 o 
  -4   1  21      567.23      538.19     21.20 o 
  -3   1  21      147.62      137.40      4.87 o 
  -2   1  21      505.23      471.70      8.56 o 
  -1   1  21       27.02       23.70      4.35 o 
   0   1  21        7.92        9.26      2.23 o 
   1   1  21      526.93      535.83     10.83 o 
   2   1  21       42.51       41.12      4.04 o 
   3   1  21        0.08        0.95      2.22 o 
   4   1  21       13.43       11.74      3.13 o 
   5   1  21        5.52        5.98      2.97 o 
   6   1  21      110.80       96.18      6.63 o 
   7   1  21        1.38        2.54      3.26 o 
   8   1  21        0.06        4.13      3.57 o 
  -9   2  21       49.81       52.88      8.34 o 
  -8   2  21       26.09       20.97      6.24 o 
  -7   2  21        1.04        3.99      4.29 o 
  -6   2  21       39.70       45.14      7.34 o 
  -5   2  21        0.72        6.04      3.85 o 
  -4   2  21       11.66       14.45      4.66 o 
  -3   2  21       13.58       12.93      2.82 o 
  -2   2  21       29.75       28.66      3.46 o 
  -1   2  21       18.41       17.84      2.97 o 
   0   2  21      596.17      568.42     10.58 o 
   1   2  21      210.39      224.09      8.83 o 
   2   2  21       13.62       13.44      3.51 o 
   3   2  21        7.05        8.30      3.26 o 
   4   2  21       39.06       42.59      5.49 o 
   5   2  21       61.51       64.39      6.47 o 
   6   2  21       30.28       38.48      5.75 o 
   7   2  21        1.25        0.00      3.88 o 
   8   2  21        3.32        1.27      4.63 o 
  -8   3  21        6.50        8.19      5.66 o 
  -7   3  21        0.68        0.28      5.04 o 
  -6   3  21       14.36       19.06      5.96 o 
  -5   3  21        0.18        0.32      4.13 o 
  -4   3  21        0.97        0.00      3.71 o 
  -3   3  21      161.55      141.77      6.37 o 
  -2   3  21       73.67       67.33      5.04 o 
  -1   3  21       80.33       87.53      5.41 o 
   0   3  21        1.88        3.79      2.69 o 
   1   3  21        6.94        6.26      3.37 o 
   2   3  21        0.38        0.68      3.09 o 
   3   3  21        4.09        4.87      3.44 o 
   4   3  21        9.10       10.68      4.07 o 
   5   3  21       20.85       20.12      5.06 o 
   6   3  21        4.22        2.69      4.46 o 
  -6   4  21       51.85       54.84      9.03 o 
  -5   4  21        1.04        4.22      5.52 o 
  -4   4  21        0.54        0.00      4.77 o 
  -3   4  21       19.60       20.20      4.06 o 
  -2   4  21        2.33        0.00      2.88 o 
  -1   4  21       73.98       81.39      6.04 o 
   0   4  21        5.35        5.30      3.13 o 
   1   4  21       12.12       16.01      4.42 o 
   2   4  21        2.77        0.87      3.26 o 
   3   4  21       16.84       16.33      4.49 o 
   4   4  21       10.11       14.30      5.05 o 
 -10   0  22      159.16      210.37     16.69 o 
  -9   0  22        0.75        4.26      5.22 o 
  -8   0  22       52.81       52.82      9.42 o 
  -7   0  22      153.29      154.17     12.80 o 
  -6   0  22        4.15        5.80      4.35 o 
  -5   0  22       22.30       33.65      7.06 o 
  -4   0  22        0.69        0.00      3.53 o 
  -3   0  22      251.82      259.19      9.17 o 
  -2   0  22       25.37       32.15      4.33 o 
  -1   0  22      239.31      237.84      8.84 o 
   0   0  22        0.01        0.00      2.34 o 
   1   0  22      293.73      306.16     12.18 o 
   2   0  22      616.94      591.50     16.95 o 
   3   0  22        5.01        3.75      3.56 o 
   4   0  22      114.74      103.93      8.88 o 
   5   0  22       23.78       25.59      5.96 o 
   6   0  22        3.25        2.19      4.27 o 
   7   0  22      158.43      173.07     12.26 o 
   8   0  22       10.78       11.78      5.94 o 
  -9   1  22        3.29        2.85      4.31 o 
  -8   1  22       12.10       16.97      5.52 o 
  -7   1  22        3.55        1.48      3.84 o 
  -6   1  22       84.76       91.30      8.88 o 
  -5   1  22        7.20        3.43      3.56 o 
  -4   1  22        0.24        0.52      3.28 o 
  -3   1  22       41.74       37.77      3.57 o 
  -2   1  22      230.69      240.45      6.35 o 
  -1   1  22      111.84      106.23      4.92 o 
   0   1  22      125.38      127.00      4.96 o 
   1   1  22      188.90      185.66      7.02 o 
   2   1  22        1.83        1.09      2.24 o 
   3   1  22       12.61       14.79      3.31 o 
   4   1  22        3.07        2.91      2.59 o 
   5   1  22       17.53       20.67      3.90 o 
   6   1  22        2.29        2.79      3.25 o 
   7   1  22       41.46       52.68      5.88 o 
   8   1  22       15.04       18.25      4.54 o 
  -9   2  22        0.21        1.13      4.58 o 
  -8   2  22        3.52        3.71      4.96 o 
  -7   2  22       49.61       46.33      7.68 o 
  -6   2  22       18.64       26.06      6.15 o 
  -5   2  22       27.00       36.33      6.49 o 
  -4   2  22        0.07        0.00      3.23 o 
  -3   2  22        0.26        1.68      2.21 o 
  -2   2  22        8.47        3.89      2.45 o 
  -1   2  22        8.30        7.74      2.49 o 
   0   2  22        0.64        0.00      2.40 o 
   1   2  22      196.28      188.73      8.40 o 
   2   2  22        6.10        8.85      3.26 o 
   3   2  22       10.19       10.09      3.69 o 
   4   2  22       72.68       70.16      6.69 o 
   5   2  22       13.93       16.77      4.43 o 
   6   2  22       39.00       35.01      5.86 o 
   7   2  22       49.29       60.74      7.37 o 
  -7   3  22        1.77        5.37      5.09 o 
  -6   3  22        7.24        4.87      4.96 o 
  -5   3  22       66.04       74.88      9.11 o 
  -4   3  22        0.55        0.13      3.86 o 
  -3   3  22       23.32       22.00      3.73 o 
  -2   3  22        5.35        8.80      3.11 o 
  -1   3  22       92.91       89.89      5.65 o 
   0   3  22       41.53       43.93      6.33 o 
   1   3  22        1.95        1.72      3.25 o 
   2   3  22        2.87        0.93      3.31 o 
   3   3  22        1.14        0.31      3.27 o 
   4   3  22        5.56       10.42      4.15 o 
   5   3  22        0.21        0.82      3.85 o 
   6   3  22       17.52       18.83      5.70 o 
  -5   4  22        4.16        2.84      5.57 o 
  -4   4  22        0.27        0.00      4.73 o 
  -3   4  22        1.88        2.29      3.86 o 
  -2   4  22        0.84        3.67      3.35 o 
  -1   4  22       18.34       16.95      3.94 o 
   0   4  22        0.87        1.21      3.13 o 
   1   4  22       25.23       30.52      5.61 o 
   2   4  22        0.02        0.00      3.31 o 
   3   4  22        0.72        2.60      3.73 o 
   4   4  22        0.05        0.51      3.99 o 
  -9   1  23        0.53        0.00      4.55 o 
  -8   1  23       46.95       50.05      8.06 o 
  -7   1  23       38.91       39.57      7.15 o 
  -6   1  23        1.36        3.66      4.13 o 
  -5   1  23        2.04        0.00      3.36 o 
  -4   1  23       70.52       83.23      8.94 o 
  -3   1  23       62.11       63.52      4.36 o 
  -2   1  23       18.09       21.66      3.21 o 
  -1   1  23      530.63      528.48     15.63 o 
   0   1  23       38.96       35.84      4.59 o 
   1   1  23       18.34       19.90      3.37 o 
   2   1  23      197.93      194.49      7.53 o 
   3   1  23        4.61        6.57      2.97 o 
   4   1  23        1.92        3.01      2.65 o 
   5   1  23        3.36        4.35      3.24 o 
   6   1  23       42.86       47.38      5.63 o 
   7   1  23       99.62      108.54      7.73 o 
  -8   2  23       17.10       18.85      6.24 o 
  -7   2  23       22.67       24.22      6.70 o 
  -6   2  23       88.49       96.09      9.63 o 
  -5   2  23        2.53        0.59      3.68 o 
  -4   2  23        2.84        0.86      3.90 o 
  -3   2  23       15.69       18.76      3.29 o 
  -2   2  23        0.02        1.06      2.30 o 
  -1   2  23        9.20        9.27      2.65 o 
   0   2  23       87.15       93.80      6.65 o 
   1   2  23        0.46        1.33      2.93 o 
   2   2  23        5.10        1.83      3.13 o 
   3   2  23       25.67       24.43      4.73 o 
   4   2  23        0.40        0.00      2.94 o 
   5   2  23       53.69       53.24      6.43 o 
   6   2  23       27.85       28.94      5.66 o 
   7   2  23        7.84       12.68      5.29 o 
  -7   3  23        0.02        1.89      5.32 o 
  -6   3  23        7.95        3.41      5.04 o 
  -5   3  23        4.88        3.70      4.77 o 
  -4   3  23       12.59       12.53      5.03 o 
  -3   3  23        7.02        8.89      3.78 o 
  -2   3  23       23.20       25.20      3.96 o 
  -1   3  23       39.65       43.14      4.67 o 
   0   3  23       74.52       81.25      6.95 o 
   1   3  23       14.56       12.97      4.10 o 
   2   3  23        0.39        2.34      3.34 o 
   3   3  23        2.61        0.00      3.06 o 
   4   3  23        1.41        3.14      3.59 o 
   5   3  23        4.88        8.76      4.55 o 
  -5   4  23        1.14        0.00      5.96 o 
  -4   4  23        6.41        6.66      5.96 o 
  -3   4  23        1.68        6.74      4.43 o 
  -2   4  23        2.44        0.65      3.16 o 
  -1   4  23       42.71       54.88      5.46 o 
   0   4  23       88.64       87.34      7.85 o 
   1   4  23        8.82       11.01      4.61 o 
   2   4  23        3.13        4.83      3.86 o 
   3   4  23        0.01        2.85      4.10 o 
  -9   0  24        0.55        0.57      5.91 o 
  -8   0  24       28.35       37.12      8.55 o 
  -7   0  24      122.40      122.21     12.46 o 
  -6   0  24        4.49        4.34      5.22 o 
  -5   0  24       79.61       90.39     10.44 o 
  -4   0  24       15.37       18.60      5.96 o 
  -3   0  24      404.09      360.50     11.20 o 
  -2   0  24      415.74      389.95     13.44 o 
  -1   0  24       98.76       99.41      6.73 o 
   0   0  24       40.41       35.05      5.66 o 
   1   0  24      262.90      267.36     12.18 o 
   2   0  24        5.76       10.02      4.22 o 
   3   0  24      212.60      223.60     11.99 o 
   4   0  24       51.77       61.34      7.95 o 
   5   0  24        0.17        1.44      4.02 o 
   6   0  24        2.04        0.00      4.66 o 
   7   0  24        7.46       13.73      6.05 o 
  -9   1  24        7.99        5.96      5.81 o 
  -8   1  24        6.23        6.79      5.40 o 
  -7   1  24       12.11       15.97      5.77 o 
  -6   1  24        0.14        0.00      3.71 o 
  -5   1  24       14.59       11.43      4.98 o 
  -4   1  24        0.32        0.60      3.64 o 
  -3   1  24        0.41        2.43      2.88 o 
  -2   1  24        1.16        0.13      2.25 o 
  -1   1  24      209.18      215.80      7.03 o 
   0   1  24        0.63        0.35      2.73 o 
   1   1  24        2.86        4.17      3.10 o 
   2   1  24       82.94       85.23      6.61 o 
   3   1  24       12.90       11.39      3.89 o 
   4   1  24       21.96       18.88      4.47 o 
   5   1  24        0.03        0.80      3.34 o 
   6   1  24        2.72        2.47      3.75 o 
   7   1  24        7.49        6.45      4.72 o 
  -8   2  24        1.15        1.22      5.59 o 
  -7   2  24        3.99        1.87      4.82 o 
  -6   2  24        2.87        1.98      5.38 o 
  -5   2  24       23.65       21.90      6.15 o 
  -4   2  24        6.80       10.10      4.66 o 
  -3   2  24        6.57        6.09      3.38 o 
  -2   2  24       52.49       52.62      4.63 o 
  -1   2  24      146.64      121.88     14.78 o 
   0   2  24      158.55      141.56      7.80 o 
   1   2  24       13.95       18.85      4.26 o 
   2   2  24        5.01        1.17      3.10 o 
   3   2  24        3.26        2.59      3.45 o 
   4   2  24       12.15        9.30      3.89 o 
   5   2  24        1.70        0.00      3.65 o 
   6   2  24        0.62        0.97      4.19 o 
  -6   3  24        0.14        0.00      4.91 o 
  -5   3  24        0.45        1.21      4.46 o 
  -4   3  24       12.32       14.87      5.84 o 
  -3   3  24       41.72       53.37      8.07 o 
  -2   3  24       27.58       26.59      4.09 o 
  -1   3  24       25.87       27.94      4.57 o 
   0   3  24        1.42        1.68      3.38 o 
   1   3  24        1.63        0.01      3.35 o 
   2   3  24       44.32       51.66      6.20 o 
   3   3  24        0.11        0.36      3.25 o 
   4   3  24       16.68       13.37      4.49 o 
   5   3  24        0.29        2.90      4.55 o 
  -4   4  24        8.16        9.33      6.60 o 
  -3   4  24        0.56        1.13      5.77 o 
  -2   4  24        2.49        4.55      3.33 o 
  -1   4  24        0.24        0.00      3.54 o 
   0   4  24        4.82        0.98      3.95 o 
   1   4  24       10.44       12.86      4.64 o 
   2   4  24        1.73        1.02      3.78 o 
  -8   1  25       91.41      113.65     11.15 o 
  -7   1  25        1.45        2.76      4.98 o 
  -6   1  25       42.44       47.53      7.98 o 
  -5   1  25        7.89        7.01      4.74 o 
  -4   1  25       66.49       72.80      8.15 o 
  -3   1  25        0.11        3.04      4.03 o 
  -2   1  25       59.12       58.14      4.56 o 
  -1   1  25        3.56        3.80      2.84 o 
   0   1  25       96.53       96.74      6.73 o 
   1   1  25       23.26       23.92      4.46 o 
   2   1  25        7.13        6.08      3.39 o 
   3   1  25      203.13      215.31      9.66 o 
   4   1  25       21.45       25.59      4.92 o 
   5   1  25        2.70        0.00      3.33 o 
   6   1  25        8.55        9.28      4.60 o 
  -7   2  25        8.68        5.57      5.38 o 
  -6   2  25       50.74       71.80      9.25 o 
  -5   2  25        6.83       12.53      5.49 o 
  -4   2  25       68.25       81.80      9.08 o 
  -3   2  25       27.94       30.80      6.51 o 
  -2   2  25       15.66       11.20      3.21 o 
  -1   2  25       46.03       37.05      7.08 o 
   0   2  25        6.37        8.07      3.70 o 
   1   2  25       12.10       13.49      4.12 o 
   2   2  25       15.17       11.07      3.93 o 
   3   2  25       13.39       13.55      4.28 o 
   4   2  25        0.84        2.14      3.27 o 
   5   2  25        2.37        6.02      4.10 o 
   6   2  25        0.43        0.00      4.14 o 
  -6   3  25        8.99       14.79      6.84 o 
  -5   3  25       20.32       21.07      6.60 o 
  -4   3  25        1.18        5.26      5.04 o 
  -3   3  25        0.06        0.00      3.93 o 
  -2   3  25        0.34        1.09      2.99 o 
  -1   3  25        5.20        4.14      3.77 o 
   0   3  25        9.51        4.05      3.64 o 
   1   3  25        0.17        0.00      3.29 o 
   2   3  25       13.61       10.22      4.17 o 
   3   3  25        0.21        2.43      3.36 o 
   4   3  25        0.94        4.15      3.99 o 
  -2   4  25        0.98        0.10      3.37 o 
  -1   4  25        5.50        6.57      4.31 o 
   0   4  25       11.81       16.56      5.09 o 
  -8   0  26       46.95       72.36     11.60 o 
  -7   0  26       10.01       10.28      6.57 o 
  -6   0  26        0.11        0.00      5.15 o 
  -5   0  26      194.56      193.80     14.16 o 
  -4   0  26       16.44        9.76      5.84 o 
  -3   0  26        1.16        1.72      4.35 o 
  -2   0  26       51.14       64.59      6.19 o 
  -1   0  26        2.92        1.03      3.63 o 
   0   0  26       41.20       51.70      6.95 o 
   1   0  26       40.76       51.06      7.15 o 
   2   0  26       22.55       19.32      5.77 o 
   3   0  26       50.56       57.08      7.95 o 
   4   0  26      256.95      251.05     13.67 o 
   5   0  26        9.46       11.42      5.67 o 
   6   0  26        0.31        0.00      4.90 o 
  -8   1  26       23.87       35.44      8.00 o 
  -7   1  26        0.20        0.58      4.61 o 
  -6   1  26        0.27        0.00      4.27 o 
  -5   1  26        0.36        2.16      4.39 o 
  -4   1  26        4.39        3.67      4.39 o 
  -3   1  26        6.57        8.48      4.52 o 
  -2   1  26        0.90        0.19      2.55 o 
  -1   1  26        9.88        9.55      3.64 o 
   0   1  26       35.08       35.58      5.04 o 
   1   1  26       39.19       40.86      5.43 o 
   2   1  26       21.49       23.12      4.70 o 
   3   1  26       26.41       24.47      4.69 o 
   4   1  26        4.11        3.36      3.50 o 
   5   1  26        4.53        7.71      4.28 o 
   6   1  26        0.51        1.42      4.31 o 
  -7   2  26        0.99        2.04      5.54 o 
  -6   2  26        4.76        8.86      5.58 o 
  -5   2  26       38.31       46.55      7.89 o 
  -4   2  26        9.74       13.27      5.42 o 
  -3   2  26       37.06       38.40      6.97 o 
  -2   2  26       30.66       33.82      4.33 o 
  -1   2  26       42.20       46.15      5.79 o 
   0   2  26       20.23       21.30      4.57 o 
   1   2  26       34.15       36.95      5.57 o 
   2   2  26        1.92        2.00      3.53 o 
   3   2  26        2.44        4.79      3.69 o 
   4   2  26       13.54       15.35      4.49 o 
   5   2  26        0.16        0.00      4.09 o 
  -5   3  26        0.77        0.00      4.51 o 
  -4   3  26        1.17        3.20      4.95 o 
  -3   3  26        8.99       12.69      5.81 o 
  -2   3  26        3.02        2.10      3.18 o 
  -1   3  26        4.03        2.26      3.70 o 
   0   3  26        6.09       13.67      4.38 o 
   1   3  26       15.55       18.77      4.62 o 
   2   3  26       91.11       97.11      7.99 o 
   3   3  26       21.77       27.08      5.39 o 
  -7   1  27        9.21       10.49      5.72 o 
  -6   1  27       73.58       87.98      9.90 o 
  -5   1  27       17.26       18.26      6.12 o 
  -4   1  27        2.04        5.51      4.66 o 
  -3   1  27        6.97        7.06      4.63 o 
  -2   1  27       30.83       37.60      4.67 o 
  -1   1  27       52.70       46.02      5.54 o 
   0   1  27       11.92       13.44      4.08 o 
   1   1  27      158.16      161.12      8.62 o 
   2   1  27        0.75        0.00      3.41 o 
   3   1  27       32.12       37.17      5.60 o 
   4   1  27        6.37        4.93      3.50 o 
   5   1  27       17.83       17.44      5.18 o 
  -6   2  27       35.11       54.20      9.05 o 
  -5   2  27        0.27        0.00      4.75 o 
  -4   2  27       35.92       34.65      7.34 o 
  -3   2  27        2.12        3.37      4.63 o 
  -2   2  27        1.12        2.27      3.33 o 
  -1   2  27        8.80       11.33      4.19 o 
   0   2  27        6.51        4.13      3.56 o 
   1   2  27       89.71       94.74      7.67 o 
   2   2  27        1.93        5.07      3.69 o 
   3   2  27        0.78        0.79      3.38 o 
   4   2  27        0.23        2.22      3.62 o 
  -4   3  27        5.21        7.83      6.02 o 
  -3   3  27       12.38       15.78      6.41 o 
  -2   3  27        0.00        0.00      3.17 o 
  -1   3  27        3.97        3.61      3.83 o 
   0   3  27        3.08        4.96      3.86 o 
   1   3  27        3.47        1.60      3.54 o 
   2   3  27       16.26       12.37      4.57 o 
  -7   0  28        0.67        1.43     10.02 o 
  -6   0  28        1.11        0.00      9.06 o 
  -5   0  28       28.83       31.17      8.59 o 
  -4   0  28       12.52       16.13      6.91 o 
  -3   0  28       24.85       34.06      8.01 o 
  -2   0  28       64.04       81.13      8.42 o 
  -1   0  28       13.83       11.14      4.84 o 
   0   0  28       85.07       85.56      8.86 o 
   1   0  28       10.92       12.79      5.36 o 
   2   0  28       25.86       24.66      6.31 o 
   3   0  28       29.70       29.56      6.79 o 
   4   0  28        0.00        1.46      3.94 o 
   5   0  28       90.07      100.78     10.62 o 
  -7   1  28       33.45       37.93      8.14 o 
  -6   1  28        8.70        8.25      5.91 o 
  -5   1  28       18.14       21.77      6.56 o 
  -4   1  28        4.38        5.64      4.83 o 
  -3   1  28        1.55        1.27      4.39 o 
  -2   1  28        0.60        2.54      3.62 o 
  -1   1  28       27.64       26.92      4.84 o 
   0   1  28        2.73        0.85      3.39 o 
   1   1  28        4.76        4.01      3.67 o 
   2   1  28       12.77       15.33      4.48 o 
   3   1  28       25.04       23.27      4.83 o 
   4   1  28       15.86        8.36      4.02 o 
  -5   2  28       10.22       14.87      6.45 o 
  -4   2  28       14.03       20.24      6.68 o 
  -3   2  28        0.06        1.33      4.74 o 
  -2   2  28        5.64        9.91      5.32 o 
  -1   2  28        2.54        1.80      3.63 o 
   0   2  28       13.87       13.54      4.28 o 
   1   2  28       12.87       10.64      4.12 o 
   2   2  28       39.42       32.70      5.51 o 
   3   2  28        7.04        9.06      4.23 o 
  -3   3  28        3.07        4.74      5.94 o 
  -2   3  28       13.47       10.01      5.81 o 
  -1   3  28        4.06        5.94      3.97 o 
   0   3  28        0.09        2.76      3.63 o 
   1   3  28        0.74        0.00      3.67 o 
  -6   1  29       42.10       58.58      9.53 o 
  -5   1  29        9.14       14.53      6.12 o 
  -4   1  29        2.94        3.91      5.32 o 
  -3   1  29       51.73       56.44      8.25 o 
  -2   1  29        6.58        5.25      8.11 o 
  -1   1  29       12.70       13.56      4.30 o 
   0   1  29        3.89        3.50      3.71 o 
   1   1  29       12.24       13.59      4.27 o 
   2   1  29       10.72        7.93      4.06 o 
   3   1  29        0.42        0.25      3.31 o 
   4   1  29        0.41        1.08      3.51 o 
  -4   2  29       27.96       42.40      8.44 o 
  -3   2  29       14.29       16.86      8.11 o 
  -2   2  29       13.71       21.46     10.49 o 
  -1   2  29       11.07       18.81      4.86 o 
   0   2  29        4.19        3.47      3.89 o 
   1   2  29       23.59       21.81      5.15 o 
   2   2  29        9.21       11.63      4.42 o 
  -5   0  30       53.53       48.65     15.74 o 
  -4   0  30       53.51       60.57     15.74 o 
  -1   0  30        0.92        6.71      6.52 o 
   0   0  30       28.04       32.45     10.02 o 
   1   0  30        0.21        0.91      5.50 o 
   2   0  30        4.70        8.15      5.29 o 
   3   0  30       54.97       76.32      9.68 o 
  -5   1  30        0.36        0.00      4.96 o 
  -4   1  30        8.75       16.33      6.31 o 
  -3   1  30        0.32        0.00      7.15 o 
  -2   1  30       15.13       18.12     10.02 o 
  -1   1  30        4.38        7.72      3.94 o 
   0   1  30        1.10        0.00      3.34 o 
   1   1  30        0.13        1.87      3.60 o 
   2   1  30        0.11        0.00      3.49 o 
   3   1  30        0.87        0.82      3.60 o 
  -3   2  30        4.42        8.11      9.54 o 
  -2   2  30        7.45       16.22     10.02 o 
  -1   2  30        0.13        0.21      3.74 o 
   0   2  30       14.20       10.01      4.54 o 
   1   2  30       22.23       21.69      5.32 o 
  -3   1  31       26.28       39.11     13.35 o 
  -2   1  31        6.06       11.45      9.06 o 
  -1   1  31        4.48        5.99      3.93 o 
   0   1  31        0.49        0.77      3.63 o 
   1   1  31        1.79        1.53      3.70 o 
  -1   0  32        0.74        5.65      6.38 o 
   0   0  32       35.22       45.36     10.28 o 
                                                 
